# Supplementary material for: Undeca­carbonyl-1κ3 C,2κ4 C,3κ4 C-[tris­(2-chloro­eth­yl) phosphite-1κP]-triangulo-triruthenium(0)
Source: Acta Crystallogr Sect E Struct Rep Online. 2010 Sep 4;66(Pt 10):m1191–2. doi: 10.1107/S1600536810033891 (PMC2983316; doi:10.1107/S1600536810033891)
Supplement: Supplementary file 1 [file e-66-m1191-sup1.cif]

##############################################################################
###                                                                        ###
###        Electronic paper (Acta Crystallographica Section E)             ###
###                                                                        ###
##############################################################################
#                                                                            #
# This CIF contains the data in a paper accepted for publication in Acta     #
# Crystallographica Section E. It conforms to the requirements of Notes      #
# for Authors for Section E, and has been peer reviewed under the auspices   #
# of the IUCr Commission on Journals.                                        #
#                                                                            #
# Full details of the Crystallographic Information File format               #
# are given in the paper "The Crystallographic Information File (CIF):       #
# a New Standard Archive File for Crystallography" by S. R. Hall, F. H.      #
# Allen and I. D. Brown [Acta Cryst. (1991), A47, 655-685].                  #
#                                                                            #
# The current version of the core CIF dictionary is obtainable from          #
# ftp://ftp.iucr.org/pub/cif_core.dic. The current version number is 2.4.    #
#                                                                            #
# Software is freely available for graphical display of the structure(s) in  #
# this CIF.  For information consult the CIF home page http://www.iucr.org/  #
# cif/home.html                                                              #
#                                                                            #
# This file may be used for bona fide research purposes within the           #
# scientific community so long as proper attribution is given to the journal # 
# article from which it was obtained.                                        #
#                                                                            #
##############################################################################
                                             
data_global
_audit_creation_method     'form.cif (version 2.0)'
_journal_data_validation_number     ?
_journal_date_recd_electronic     2010-08-14
_journal_date_accepted     2010-08-23
_journal_name_full     'Acta Crystallographica, Section E'
_journal_year     2010
_journal_volume     66
_journal_issue     10
_journal_page_first     m1191
_journal_page_last     m1192
_journal_paper_category     QM
_journal_coeditor_code     HY2343
_publ_contact_author_name     'Omar bin Shawkataly'
_publ_contact_author_address
;
      Chemical Sciences Programme
      School of Distance Education
      Universiti Sains Malaysia
      11800 USM, Penang
      Malaysia
;
_publ_contact_author_email     'omarsa@usm.my'
_publ_contact_author_fax     '+60-4-657-6000'
_publ_contact_author_phone     '+60-4-653-3936'
_publ_section_title
;
Undecacarbonyl-1\k^3^<i>C</i>,2\k^4^<i>C</i>,3\k^4^<i>C</i>-[tris(2-chloroethyl)
phosphite-1\k<i>P</i>]-<i>triangulo</i>-triruthenium(0)
;
loop_
    _publ_author_name
    _publ_author_footnote
    _publ_author_address
    'Omar bin Shawkataly'
;
      Thomson Reuters ResearcherID: B-6034-2009.
      On secondment to: Multimedia University, Melaka Campus,
      Jalan Ayer Keroh Lama, 74750 Melaka, Malaysia.
;
;
      Chemical Sciences Programme
      School of Distance Education
      Universiti Sains Malaysia
      11800 USM, Penang
      Malaysia
;
    'Syed Sauban Ghani' ?
;
      Chemical Sciences Programme
      School of Distance Education
      Universiti Sains Malaysia
      11800 USM, Penang
      Malaysia
;
    'Rajabathar Jothiramalingam' ?
;
      Chemical Sciences Programme
      School of Distance Education
      Universiti Sains Malaysia
      11800 USM, Penang
      Malaysia
;
    'Chin Sing Yeap'
;
      Thomson Reuters ResearcherID: A-5523-2009.
;
;
      X-ray Crystallography Unit
      School of Physics
      Universiti Sains Malaysia
      11800 USM, Penang
      Malaysia
;
    'Hoong-Kun Fun'
;
      Thomson Reuters ResearcherID: A-3561-2009.
      Additional correspondence author, e-mail: hkfun@usm.my.
;
;     X-ray Crystallography Unit
      School of Physics
      Universiti Sains Malaysia
      11800 USM, Penang
      Malaysia
;
data_I
_audit_creation_method     SHELXL-97
_chemical_name_systematic
;
Undecacarbonyl-1\k^3^<i>C</i>,2\k^4^<i>C</i>,3\k^4^<i>C</i>-
[tris(2-chloroethyl) phosphite-1\k<i>P</i>]-<i>triangulo</i>-triruthenium(0)
;
_chemical_name_common     ?
_chemical_formula_moiety     'C17 H12 Cl3 O14 P Ru3'
_chemical_formula_sum     'C17 H12 Cl3 O14 P Ru3'
_chemical_formula_iupac     '[Ru3 (C6 H12 Cl3 O3 P) (C O)11]'
_chemical_formula_weight     880.80
_chemical_melting_point     ?
_symmetry_cell_setting     triclinic
_symmetry_space_group_name_H-M     'P -1'
_symmetry_space_group_name_Hall     '-P 1'
loop_
    _symmetry_equiv_pos_as_xyz
    'x, y, z'
    '-x, -y, -z'
_cell_length_a     7.8592(9)
_cell_length_b     12.5979(14)
_cell_length_c     14.8393(17)
_cell_angle_alpha     109.442(3)
_cell_angle_beta     93.791(3)
_cell_angle_gamma     90.763(3)
_cell_volume     1381.4(3)
_cell_formula_units_Z     2
_cell_measurement_reflns_used     9961
_cell_measurement_theta_min     2.60
_cell_measurement_theta_max     34.89
_cell_measurement_temperature     100.00(10)
_exptl_crystal_description     'plate'
_exptl_crystal_colour     'orange'
_exptl_crystal_size_max     0.20
_exptl_crystal_size_mid     0.19
_exptl_crystal_size_min     0.03
_exptl_crystal_density_diffrn     2.117
_exptl_crystal_density_meas     ?
_exptl_crystal_density_method     'not measured'
_exptl_crystal_F_000     848
_exptl_absorpt_coefficient_mu     2.030
_exptl_absorpt_correction_type     multi-scan
_exptl_absorpt_process_details     '(SADABS; Bruker, 2001)'
_exptl_absorpt_correction_T_min     0.6905
_exptl_absorpt_correction_T_max     0.9360
_exptl_special_details
;
The crystal was placed in the cold stream of an Oxford Cryosystems Cobra
open-flow nitrogen cryostat (Cosier & Glazer, 1986) operating at 100.0(1) K.
;
_diffrn_ambient_temperature     100
_diffrn_radiation_type     MoK\a
_diffrn_radiation_wavelength     0.71073
_diffrn_radiation_source     'fine-focus sealed tube'
_diffrn_radiation_monochromator     graphite
_diffrn_measurement_device_type     'Bruker APEXII DUO CCD'
_diffrn_measurement_method     '\f and \w scans'
_diffrn_detector_area_resol_mean     ?
_diffrn_reflns_number     32458
_diffrn_reflns_av_R_equivalents     0.0366
_diffrn_reflns_av_sigmaI/netI     0.0449
_diffrn_reflns_theta_min     1.72
_diffrn_reflns_theta_max     35.03
_diffrn_reflns_theta_full     35.03
_diffrn_measured_fraction_theta_max     0.982
_diffrn_measured_fraction_theta_full     0.982
_diffrn_reflns_limit_h_min     -12
_diffrn_reflns_limit_h_max     11
_diffrn_reflns_limit_k_min     -20
_diffrn_reflns_limit_k_max     20
_diffrn_reflns_limit_l_min     -23
_diffrn_reflns_limit_l_max     23
_diffrn_standards_number     0
_diffrn_standards_interval_count     .
_diffrn_standards_interval_time     .
_diffrn_standards_decay_%     ?
_reflns_number_total     11981
_reflns_number_gt     9935
_reflns_threshold_expression     I>2\s(I)
_refine_ls_structure_factor_coef     Fsqd
_refine_ls_matrix_type     full
_refine_ls_R_factor_all     0.0427
_refine_ls_R_factor_gt     0.0303
_refine_ls_wR_factor_gt     0.0821
_refine_ls_wR_factor_ref     0.1195
_refine_ls_goodness_of_fit_ref     1.070
_refine_ls_restrained_S_all     1.070
_refine_ls_number_reflns     11981
_refine_ls_number_parameters     343
_refine_ls_number_restraints     0
_refine_ls_hydrogen_treatment     constr
_refine_ls_weighting_scheme     calc
_refine_ls_weighting_details
                 'calc w=1/[\s^2^(Fo^2^)+(0.0712P)^2^] where P=(Fo^2^+2Fc^2^)/3'
_atom_sites_solution_hydrogens     geom
_atom_sites_solution_primary     direct
_atom_sites_solution_secondary     difmap
_refine_ls_shift/su_max     0.001
_refine_ls_shift/su_mean     0.001
_refine_diff_density_max     1.357
_refine_diff_density_min     -1.359
_refine_ls_extinction_method     none
_refine_ls_extinction_coef     ?
loop_
    _atom_type_symbol
    _atom_type_description
    _atom_type_scat_dispersion_real
    _atom_type_scat_dispersion_imag
    _atom_type_scat_source
    'C' 'C' 0.0033 0.0016
                         'International Tables Vol C Tables 4.2.6.8 and 6.1.1.4'
    'H' 'H' 0.0000 0.0000
                         'International Tables Vol C Tables 4.2.6.8 and 6.1.1.4'
    'O' 'O' 0.0106 0.0060
                         'International Tables Vol C Tables 4.2.6.8 and 6.1.1.4'
    'P' 'P' 0.1023 0.0942
                         'International Tables Vol C Tables 4.2.6.8 and 6.1.1.4'
    'Cl' 'Cl' 0.1484 0.1585
                         'International Tables Vol C Tables 4.2.6.8 and 6.1.1.4'
    'Ru' 'Ru' -1.2594 0.8363
                         'International Tables Vol C Tables 4.2.6.8 and 6.1.1.4'
_computing_data_collection     'APEX2 (Bruker, 2007)'
_computing_cell_refinement     'SAINT (Bruker, 2007)'
_computing_data_reduction     'SAINT (Bruker, 2007)'
_computing_structure_solution     'SHELXTL (Sheldrick, 2008)'
_computing_structure_refinement     'SHELXTL (Sheldrick, 2008)'
_computing_molecular_graphics     'SHELXTL (Sheldrick, 2008)'
_computing_publication_material
;
SHELXTL (Sheldrick, 2008) and PLATON (Spek, 2009)
;
loop_
    _atom_site_type_symbol
    _atom_site_label
    _atom_site_fract_x
    _atom_site_fract_y
    _atom_site_fract_z
    _atom_site_U_iso_or_equiv
    _atom_site_adp_type
    _atom_site_calc_flag
    _atom_site_refinement_flags
    _atom_site_occupancy
    _atom_site_disorder_assembly
    _atom_site_disorder_group
    Ru Ru1 0.71803(3) 0.328125(16) 0.260791(13) 0.01152(5) Uani d . 1 . .
    Ru Ru2 0.70797(3) 0.443891(16) 0.125659(14) 0.01282(5) Uani d . 1 . .
    Ru Ru3 0.90548(3) 0.247218(16) 0.093890(14) 0.01285(5) Uani d . 1 . .
    Cl Cl1 1.27297(12) 0.29528(8) 0.52857(7) 0.0393(2) Uani d . 1 . .
    Cl Cl2 0.44453(13) -0.08078(8) 0.26311(8) 0.0408(2) Uani d . 1 . .
    Cl Cl3 0.87744(12) 0.12562(8) 0.59050(6) 0.03316(18) Uani d . 1 . .
    P P1 0.81185(9) 0.19414(5) 0.32030(5) 0.01243(11) Uani d . 1 . .
    O O1 0.4173(3) 0.1665(2) 0.15829(18) 0.0261(5) Uani d . 1 . .
    O O2 0.4589(3) 0.4615(2) 0.39455(16) 0.0272(5) Uani d . 1 . .
    O O3 1.0116(3) 0.48098(19) 0.38775(16) 0.0243(4) Uani d . 1 . .
    O O4 1.0024(4) 0.6040(2) 0.24393(19) 0.0312(5) Uani d . 1 . .
    O O5 0.4624(4) 0.6254(2) 0.2229(2) 0.0353(6) Uani d . 1 . .
    O O6 0.4026(3) 0.2931(2) 0.01285(18) 0.0264(5) Uani d . 1 . .
    O O7 0.8072(3) 0.4917(2) -0.05275(17) 0.0285(5) Uani d . 1 . .
    O O8 0.6085(3) 0.0883(2) -0.02193(18) 0.0286(5) Uani d . 1 . .
    O O9 1.0676(3) 0.03923(18) 0.11984(17) 0.0237(4) Uani d . 1 . .
    O O10 1.2121(3) 0.3946(2) 0.21192(18) 0.0246(4) Uani d . 1 . .
    O O11 1.0379(3) 0.2483(2) -0.09539(17) 0.0296(5) Uani d . 1 . .
    O O12 1.0146(3) 0.20752(17) 0.34233(15) 0.0185(4) Uani d . 1 . .
    O O13 0.7651(3) 0.06914(16) 0.25139(14) 0.0167(3) Uani d . 1 . .
    O O14 0.7425(3) 0.18383(16) 0.41609(13) 0.0156(3) Uani d . 1 . .
    C C1 0.5297(4) 0.2259(2) 0.1906(2) 0.0170(5) Uani d . 1 . .
    C C2 0.5606(4) 0.4129(2) 0.34655(19) 0.0176(5) Uani d . 1 . .
    C C3 0.9063(4) 0.4263(2) 0.33632(19) 0.0162(4) Uani d . 1 . .
    C C4 0.8986(4) 0.5401(2) 0.2013(2) 0.0197(5) Uani d . 1 . .
    C C5 0.5525(4) 0.5573(2) 0.1872(2) 0.0213(5) Uani d . 1 . .
    C C6 0.5187(4) 0.3433(2) 0.0568(2) 0.0186(5) Uani d . 1 . .
    C C7 0.7704(4) 0.4744(2) 0.0129(2) 0.0190(5) Uani d . 1 . .
    C C8 0.7114(4) 0.1509(2) 0.0235(2) 0.0195(5) Uani d . 1 . .
    C C9 1.0079(4) 0.1172(2) 0.1112(2) 0.0176(5) Uani d . 1 . .
    C C10 1.0934(4) 0.3452(2) 0.1710(2) 0.0178(5) Uani d . 1 . .
    C C11 0.9900(4) 0.2496(2) -0.0249(2) 0.0191(5) Uani d . 1 . .
    C C12 1.1191(4) 0.1307(2) 0.3739(2) 0.0201(5) Uani d . 1 . .
    H H12A 1.1351 0.0632 0.3201 0.024 Uiso calc R 1 . .
    H H12B 1.0627 0.1090 0.4217 0.024 Uiso calc R 1 . .
    C C13 1.2881(4) 0.1874(3) 0.4157(2) 0.0251(6) Uani d . 1 . .
    H H13A 1.3346 0.2200 0.3715 0.030 Uiso calc R 1 . .
    H H13B 1.3661 0.1316 0.4238 0.030 Uiso calc R 1 . .
    C C14 0.7869(4) -0.0323(2) 0.2750(2) 0.0206(5) Uani d . 1 . .
    H H14A 0.7794 -0.0160 0.3433 0.025 Uiso calc R 1 . .
    H H14B 0.8982 -0.0619 0.2585 0.025 Uiso calc R 1 . .
    C C15 0.6486(4) -0.1176(2) 0.2195(2) 0.0241(6) Uani d . 1 . .
    H H15A 0.6760 -0.1907 0.2237 0.029 Uiso calc R 1 . .
    H H15B 0.6449 -0.1235 0.1525 0.029 Uiso calc R 1 . .
    C C16 0.7696(4) 0.2759(2) 0.50584(19) 0.0183(5) Uani d . 1 . .
    H H16A 0.6951 0.3368 0.5060 0.022 Uiso calc R 1 . .
    H H16B 0.8869 0.3046 0.5150 0.022 Uiso calc R 1 . .
    C C17 0.7303(4) 0.2308(3) 0.5846(2) 0.0211(5) Uani d . 1 . .
    H H17A 0.6149 0.1984 0.5727 0.025 Uiso calc R 1 . .
    H H17B 0.7374 0.2919 0.6455 0.025 Uiso calc R 1 . .
loop_
    _atom_site_aniso_label
    _atom_site_aniso_U_11
    _atom_site_aniso_U_22
    _atom_site_aniso_U_33
    _atom_site_aniso_U_12
    _atom_site_aniso_U_13
    _atom_site_aniso_U_23
    Ru1 0.01204(9) 0.01129(8) 0.01162(8) 0.00113(6) 0.00190(6) 0.00414(6)
    Ru2 0.01309(9) 0.01271(8) 0.01366(9) 0.00183(6) 0.00155(6) 0.00559(6)
    Ru3 0.01169(9) 0.01307(9) 0.01344(9) 0.00218(6) 0.00272(6) 0.00355(6)
    Cl1 0.0261(4) 0.0352(4) 0.0420(5) 0.0005(3) -0.0078(4) -0.0045(4)
    Cl2 0.0277(4) 0.0341(4) 0.0615(6) 0.0012(3) 0.0209(4) 0.0140(4)
    Cl3 0.0348(4) 0.0420(4) 0.0343(4) 0.0164(4) 0.0094(3) 0.0264(4)
    P1 0.0123(3) 0.0118(2) 0.0135(3) 0.0009(2) 0.0010(2) 0.0046(2)
    O1 0.0173(10) 0.0285(11) 0.0295(11) -0.0045(8) -0.0009(8) 0.0065(9)
    O2 0.0225(11) 0.0326(12) 0.0220(10) 0.0072(9) 0.0069(8) 0.0018(9)
    O3 0.0253(11) 0.0209(9) 0.0222(10) -0.0057(8) -0.0020(8) 0.0023(8)
    O4 0.0335(14) 0.0245(11) 0.0345(13) -0.0079(10) -0.0086(11) 0.0108(10)
    O5 0.0309(14) 0.0253(11) 0.0446(15) 0.0083(10) 0.0135(11) 0.0026(10)
    O6 0.0194(11) 0.0268(11) 0.0283(11) -0.0004(9) -0.0045(9) 0.0044(9)
    O7 0.0285(12) 0.0391(13) 0.0258(11) 0.0016(10) 0.0059(9) 0.0205(10)
    O8 0.0215(11) 0.0243(10) 0.0319(12) 0.0010(9) 0.0000(9) -0.0013(9)
    O9 0.0224(11) 0.0202(9) 0.0298(11) 0.0062(8) 0.0044(8) 0.0093(8)
    O10 0.0159(10) 0.0268(11) 0.0281(11) -0.0014(8) 0.0003(8) 0.0054(9)
    O11 0.0287(12) 0.0397(13) 0.0222(10) 0.0015(10) 0.0085(9) 0.0117(9)
    O12 0.0127(8) 0.0203(9) 0.0260(10) 0.0015(7) 0.0007(7) 0.0125(8)
    O13 0.0218(10) 0.0126(7) 0.0158(8) -0.0002(7) 0.0008(7) 0.0050(6)
    O14 0.0175(9) 0.0153(8) 0.0138(8) -0.0015(7) 0.0026(7) 0.0046(6)
    C1 0.0152(11) 0.0186(11) 0.0176(11) 0.0021(9) 0.0017(9) 0.0063(9)
    C2 0.0178(12) 0.0191(11) 0.0164(10) 0.0013(9) 0.0015(9) 0.0064(9)
    C3 0.0179(12) 0.0143(10) 0.0170(10) -0.0007(9) 0.0031(9) 0.0056(8)
    C4 0.0179(12) 0.0191(11) 0.0235(12) 0.0007(9) -0.0005(10) 0.0093(10)
    C5 0.0212(13) 0.0180(11) 0.0234(12) 0.0006(10) 0.0048(10) 0.0047(10)
    C6 0.0180(12) 0.0169(11) 0.0212(12) 0.0027(9) 0.0031(9) 0.0065(9)
    C7 0.0171(12) 0.0210(11) 0.0215(12) 0.0029(9) 0.0018(9) 0.0103(10)
    C8 0.0145(11) 0.0198(11) 0.0235(12) 0.0027(9) 0.0046(9) 0.0056(10)
    C9 0.0148(11) 0.0180(11) 0.0188(11) 0.0007(9) 0.0043(9) 0.0042(9)
    C10 0.0150(11) 0.0198(11) 0.0184(11) 0.0023(9) 0.0019(9) 0.0059(9)
    C11 0.0174(12) 0.0208(11) 0.0183(11) 0.0024(9) 0.0034(9) 0.0053(9)
    C12 0.0168(12) 0.0188(11) 0.0245(12) 0.0054(9) -0.0009(10) 0.0074(10)
    C13 0.0143(12) 0.0297(14) 0.0306(15) 0.0042(11) 0.0002(11) 0.0092(12)
    C14 0.0266(14) 0.0119(10) 0.0230(12) 0.0020(9) -0.0004(11) 0.0057(9)
    C15 0.0252(14) 0.0147(11) 0.0292(14) 0.0003(10) 0.0065(11) 0.0023(10)
    C16 0.0223(13) 0.0160(10) 0.0147(10) 0.0022(9) 0.0022(9) 0.0022(8)
    C17 0.0204(13) 0.0283(13) 0.0156(11) 0.0073(11) 0.0020(9) 0.0084(10)
loop_
    _geom_bond_atom_site_label_1
    _geom_bond_atom_site_label_2
    _geom_bond_site_symmetry_2
    _geom_bond_distance
    _geom_bond_publ_flag
    Ru1 C2 . 1.905(3) ?
    Ru1 C3 . 1.945(3) ?
    Ru1 C1 . 1.946(3) ?
    Ru1 P1 . 2.2609(7) ?
    Ru1 Ru2 . 2.8431(4) ?
    Ru1 Ru3 . 2.8610(4) ?
    Ru2 C5 . 1.922(3) ?
    Ru2 C7 . 1.929(3) ?
    Ru2 C6 . 1.936(3) ?
    Ru2 C4 . 1.949(3) ?
    Ru2 Ru3 . 2.8622(4) ?
    Ru3 C9 . 1.919(3) ?
    Ru3 C11 . 1.934(3) ?
    Ru3 C8 . 1.945(3) ?
    Ru3 C10 . 1.950(3) ?
    Cl1 C13 . 1.784(3) ?
    Cl2 C15 . 1.779(3) ?
    Cl3 C17 . 1.790(3) ?
    P1 O13 . 1.589(2) ?
    P1 O14 . 1.600(2) ?
    P1 O12 . 1.601(2) ?
    O1 C1 . 1.122(4) ?
    O2 C2 . 1.148(4) ?
    O3 C3 . 1.137(3) ?
    O4 C4 . 1.135(4) ?
    O5 C5 . 1.131(4) ?
    O6 C6 . 1.135(4) ?
    O7 C7 . 1.120(4) ?
    O8 C8 . 1.135(4) ?
    O9 C9 . 1.136(4) ?
    O10 C10 . 1.133(4) ?
    O11 C11 . 1.130(4) ?
    O12 C12 . 1.450(3) ?
    O13 C14 . 1.443(3) ?
    O14 C16 . 1.446(3) ?
    C12 C13 . 1.493(4) ?
    C12 H12A . 0.9700 ?
    C12 H12B . 0.9700 ?
    C13 H13A . 0.9700 ?
    C13 H13B . 0.9700 ?
    C14 C15 . 1.509(4) ?
    C14 H14A . 0.9700 ?
    C14 H14B . 0.9700 ?
    C15 H15A . 0.9700 ?
    C15 H15B . 0.9700 ?
    C16 C17 . 1.507(4) ?
    C16 H16A . 0.9700 ?
    C16 H16B . 0.9700 ?
    C17 H17A . 0.9700 ?
    C17 H17B . 0.9700 ?
loop_
    _geom_angle_atom_site_label_1
    _geom_angle_atom_site_label_2
    _geom_angle_atom_site_label_3
    _geom_angle_site_symmetry_1
    _geom_angle_site_symmetry_3
    _geom_angle
    _geom_angle_publ_flag
    C2 Ru1 C3 . . 90.61(12) ?
    C2 Ru1 C1 . . 88.67(12) ?
    C3 Ru1 C1 . . 176.82(11) ?
    C2 Ru1 P1 . . 106.42(9) ?
    C3 Ru1 P1 . . 88.17(8) ?
    C1 Ru1 P1 . . 89.06(8) ?
    C2 Ru1 Ru2 . . 99.93(8) ?
    C3 Ru1 Ru2 . . 91.10(8) ?
    C1 Ru1 Ru2 . . 92.08(8) ?
    P1 Ru1 Ru2 . . 153.641(19) ?
    C2 Ru1 Ru3 . . 159.81(8) ?
    C3 Ru1 Ru3 . . 93.38(8) ?
    C1 Ru1 Ru3 . . 88.35(8) ?
    P1 Ru1 Ru3 . . 93.50(2) ?
    Ru2 Ru1 Ru3 . . 60.236(9) ?
    C5 Ru2 C7 . . 106.72(13) ?
    C5 Ru2 C6 . . 90.60(12) ?
    C7 Ru2 C6 . . 93.05(12) ?
    C5 Ru2 C4 . . 89.78(13) ?
    C7 Ru2 C4 . . 90.49(12) ?
    C6 Ru2 C4 . . 176.17(12) ?
    C5 Ru2 Ru1 . . 97.66(9) ?
    C7 Ru2 Ru1 . . 155.59(9) ?
    C6 Ru2 Ru1 . . 87.85(9) ?
    C4 Ru2 Ru1 . . 88.32(9) ?
    C5 Ru2 Ru3 . . 157.76(9) ?
    C7 Ru2 Ru3 . . 95.47(9) ?
    C6 Ru2 Ru3 . . 86.84(8) ?
    C4 Ru2 Ru3 . . 91.37(9) ?
    Ru1 Ru2 Ru3 . . 60.191(8) ?
    C9 Ru3 C11 . . 103.01(12) ?
    C9 Ru3 C8 . . 88.67(12) ?
    C11 Ru3 C8 . . 90.45(12) ?
    C9 Ru3 C10 . . 91.35(12) ?
    C11 Ru3 C10 . . 92.68(12) ?
    C8 Ru3 C10 . . 176.78(12) ?
    C9 Ru3 Ru1 . . 101.60(8) ?
    C11 Ru3 Ru1 . . 155.38(9) ?
    C8 Ru3 Ru1 . . 90.80(9) ?
    C10 Ru3 Ru1 . . 86.04(8) ?
    C9 Ru3 Ru2 . . 161.17(8) ?
    C11 Ru3 Ru2 . . 95.82(9) ?
    C8 Ru3 Ru2 . . 91.17(9) ?
    C10 Ru3 Ru2 . . 87.77(9) ?
    Ru1 Ru3 Ru2 . . 59.573(8) ?
    O13 P1 O14 . . 98.19(10) ?
    O13 P1 O12 . . 108.50(12) ?
    O14 P1 O12 . . 104.15(11) ?
    O13 P1 Ru1 . . 113.83(8) ?
    O14 P1 Ru1 . . 120.97(8) ?
    O12 P1 Ru1 . . 110.01(8) ?
    C12 O12 P1 . . 124.95(18) ?
    C14 O13 P1 . . 126.29(18) ?
    C16 O14 P1 . . 120.43(17) ?
    O1 C1 Ru1 . . 173.4(3) ?
    O2 C2 Ru1 . . 176.4(3) ?
    O3 C3 Ru1 . . 173.4(2) ?
    O4 C4 Ru2 . . 173.8(3) ?
    O5 C5 Ru2 . . 178.8(3) ?
    O6 C6 Ru2 . . 172.8(3) ?
    O7 C7 Ru2 . . 179.6(3) ?
    O8 C8 Ru3 . . 173.9(3) ?
    O9 C9 Ru3 . . 178.8(3) ?
    O10 C10 Ru3 . . 173.8(3) ?
    O11 C11 Ru3 . . 178.3(3) ?
    O12 C12 C13 . . 109.3(2) ?
    O12 C12 H12A . . 109.8 ?
    C13 C12 H12A . . 109.8 ?
    O12 C12 H12B . . 109.8 ?
    C13 C12 H12B . . 109.8 ?
    H12A C12 H12B . . 108.3 ?
    C12 C13 Cl1 . . 112.2(2) ?
    C12 C13 H13A . . 109.2 ?
    Cl1 C13 H13A . . 109.2 ?
    C12 C13 H13B . . 109.2 ?
    Cl1 C13 H13B . . 109.2 ?
    H13A C13 H13B . . 107.9 ?
    O13 C14 C15 . . 108.5(2) ?
    O13 C14 H14A . . 110.0 ?
    C15 C14 H14A . . 110.0 ?
    O13 C14 H14B . . 110.0 ?
    C15 C14 H14B . . 110.0 ?
    H14A C14 H14B . . 108.4 ?
    C14 C15 Cl2 . . 112.2(2) ?
    C14 C15 H15A . . 109.2 ?
    Cl2 C15 H15A . . 109.2 ?
    C14 C15 H15B . . 109.2 ?
    Cl2 C15 H15B . . 109.2 ?
    H15A C15 H15B . . 107.9 ?
    O14 C16 C17 . . 107.3(2) ?
    O14 C16 H16A . . 110.2 ?
    C17 C16 H16A . . 110.2 ?
    O14 C16 H16B . . 110.2 ?
    C17 C16 H16B . . 110.2 ?
    H16A C16 H16B . . 108.5 ?
    C16 C17 Cl3 . . 110.5(2) ?
    C16 C17 H17A . . 109.5 ?
    Cl3 C17 H17A . . 109.5 ?
    C16 C17 H17B . . 109.5 ?
    Cl3 C17 H17B . . 109.5 ?
    H17A C17 H17B . . 108.1 ?
loop_
    _geom_torsion_atom_site_label_1
    _geom_torsion_atom_site_label_2
    _geom_torsion_atom_site_label_3
    _geom_torsion_atom_site_label_4
    _geom_torsion_site_symmetry_1
    _geom_torsion_site_symmetry_2
    _geom_torsion_site_symmetry_3
    _geom_torsion_site_symmetry_4
    _geom_torsion
    _geom_torsion_publ_flag
    C2 Ru1 Ru2 C5 . . . . 1.98(12) ?
    C3 Ru1 Ru2 C5 . . . . -88.83(12) ?
    C1 Ru1 Ru2 C5 . . . . 91.00(12) ?
    P1 Ru1 Ru2 C5 . . . . -176.92(10) ?
    Ru3 Ru1 Ru2 C5 . . . . 177.91(9) ?
    C2 Ru1 Ru2 C7 . . . . 179.0(2) ?
    C3 Ru1 Ru2 C7 . . . . 88.2(2) ?
    C1 Ru1 Ru2 C7 . . . . -92.0(2) ?
    P1 Ru1 Ru2 C7 . . . . 0.1(2) ?
    Ru3 Ru1 Ru2 C7 . . . . -5.1(2) ?
    C2 Ru1 Ru2 C6 . . . . -88.33(12) ?
    C3 Ru1 Ru2 C6 . . . . -179.15(11) ?
    C1 Ru1 Ru2 C6 . . . . 0.68(11) ?
    P1 Ru1 Ru2 C6 . . . . 92.76(9) ?
    Ru3 Ru1 Ru2 C6 . . . . 87.59(9) ?
    C2 Ru1 Ru2 C4 . . . . 91.53(12) ?
    C3 Ru1 Ru2 C4 . . . . 0.72(11) ?
    C1 Ru1 Ru2 C4 . . . . -179.46(12) ?
    P1 Ru1 Ru2 C4 . . . . -87.38(10) ?
    Ru3 Ru1 Ru2 C4 . . . . -92.55(9) ?
    C2 Ru1 Ru2 Ru3 . . . . -175.93(9) ?
    C3 Ru1 Ru2 Ru3 . . . . 93.26(8) ?
    C1 Ru1 Ru2 Ru3 . . . . -86.91(8) ?
    P1 Ru1 Ru2 Ru3 . . . . 5.17(4) ?
    C2 Ru1 Ru3 C9 . . . . -168.0(3) ?
    C3 Ru1 Ru3 C9 . . . . 90.97(12) ?
    C1 Ru1 Ru3 C9 . . . . -86.36(12) ?
    P1 Ru1 Ru3 C9 . . . . 2.60(9) ?
    Ru2 Ru1 Ru3 C9 . . . . -179.70(9) ?
    C2 Ru1 Ru3 C11 . . . . 13.7(3) ?
    C3 Ru1 Ru3 C11 . . . . -87.4(2) ?
    C1 Ru1 Ru3 C11 . . . . 95.3(2) ?
    P1 Ru1 Ru3 C11 . . . . -175.7(2) ?
    Ru2 Ru1 Ru3 C11 . . . . 2.0(2) ?
    C2 Ru1 Ru3 C8 . . . . -79.2(3) ?
    C3 Ru1 Ru3 C8 . . . . 179.78(11) ?
    C1 Ru1 Ru3 C8 . . . . 2.45(12) ?
    P1 Ru1 Ru3 C8 . . . . 91.41(9) ?
    Ru2 Ru1 Ru3 C8 . . . . -90.89(9) ?
    C2 Ru1 Ru3 C10 . . . . 101.4(3) ?
    C3 Ru1 Ru3 C10 . . . . 0.41(11) ?
    C1 Ru1 Ru3 C10 . . . . -176.92(11) ?
    P1 Ru1 Ru3 C10 . . . . -87.96(9) ?
    Ru2 Ru1 Ru3 C10 . . . . 89.74(9) ?
    C2 Ru1 Ru3 Ru2 . . . . 11.7(2) ?
    C3 Ru1 Ru3 Ru2 . . . . -89.33(8) ?
    C1 Ru1 Ru3 Ru2 . . . . 93.34(8) ?
    P1 Ru1 Ru3 Ru2 . . . . -177.703(19) ?
    C5 Ru2 Ru3 C9 . . . . -4.6(4) ?
    C7 Ru2 Ru3 C9 . . . . 178.8(3) ?
    C6 Ru2 Ru3 C9 . . . . -88.4(3) ?
    C4 Ru2 Ru3 C9 . . . . 88.2(3) ?
    Ru1 Ru2 Ru3 C9 . . . . 0.9(3) ?
    C5 Ru2 Ru3 C11 . . . . 175.3(3) ?
    C7 Ru2 Ru3 C11 . . . . -1.28(12) ?
    C6 Ru2 Ru3 C11 . . . . 91.49(12) ?
    C4 Ru2 Ru3 C11 . . . . -91.90(12) ?
    Ru1 Ru2 Ru3 C11 . . . . -179.18(9) ?
    C5 Ru2 Ru3 C8 . . . . 84.8(3) ?
    C7 Ru2 Ru3 C8 . . . . -91.85(13) ?
    C6 Ru2 Ru3 C8 . . . . 0.91(12) ?
    C4 Ru2 Ru3 C8 . . . . 177.52(12) ?
    Ru1 Ru2 Ru3 C8 . . . . 90.24(9) ?
    C5 Ru2 Ru3 C10 . . . . -92.2(3) ?
    C7 Ru2 Ru3 C10 . . . . 91.19(12) ?
    C6 Ru2 Ru3 C10 . . . . -176.05(11) ?
    C4 Ru2 Ru3 C10 . . . . 0.56(12) ?
    Ru1 Ru2 Ru3 C10 . . . . -86.72(8) ?
    C5 Ru2 Ru3 Ru1 . . . . -5.5(2) ?
    C7 Ru2 Ru3 Ru1 . . . . 177.90(9) ?
    C6 Ru2 Ru3 Ru1 . . . . -89.33(9) ?
    C4 Ru2 Ru3 Ru1 . . . . 87.28(9) ?
    C2 Ru1 P1 O13 . . . . 117.48(13) ?
    C3 Ru1 P1 O13 . . . . -152.42(12) ?
    C1 Ru1 P1 O13 . . . . 29.15(12) ?
    Ru2 Ru1 P1 O13 . . . . -63.64(10) ?
    Ru3 Ru1 P1 O13 . . . . -59.14(9) ?
    C2 Ru1 P1 O14 . . . . 0.96(13) ?
    C3 Ru1 P1 O14 . . . . 91.05(12) ?
    C1 Ru1 P1 O14 . . . . -87.38(12) ?
    Ru2 Ru1 P1 O14 . . . . 179.83(8) ?
    Ru3 Ru1 P1 O14 . . . . -175.67(9) ?
    C2 Ru1 P1 O12 . . . . -120.51(12) ?
    C3 Ru1 P1 O12 . . . . -30.41(12) ?
    C1 Ru1 P1 O12 . . . . 151.16(12) ?
    Ru2 Ru1 P1 O12 . . . . 58.37(10) ?
    Ru3 Ru1 P1 O12 . . . . 62.86(9) ?
    O13 P1 O12 C12 . . . . -49.8(2) ?
    O14 P1 O12 C12 . . . . 54.1(2) ?
    Ru1 P1 O12 C12 . . . . -174.9(2) ?
    O14 P1 O13 C14 . . . . -41.8(3) ?
    O12 P1 O13 C14 . . . . 66.2(3) ?
    Ru1 P1 O13 C14 . . . . -171.0(2) ?
    O13 P1 O14 C16 . . . . 174.3(2) ?
    O12 P1 O14 C16 . . . . 62.8(2) ?
    Ru1 P1 O14 C16 . . . . -61.5(2) ?
    P1 O12 C12 C13 . . . . -162.5(2) ?
    O12 C12 C13 Cl1 . . . . 71.2(3) ?
    P1 O13 C14 C15 . . . . 148.7(2) ?
    O13 C14 C15 Cl2 . . . . -71.2(3) ?
    P1 O14 C16 C17 . . . . -166.17(19) ?
    O14 C16 C17 Cl3 . . . . 64.2(3) ?
loop_
    _geom_hbond_atom_site_label_D
    _geom_hbond_atom_site_label_H
    _geom_hbond_atom_site_label_A
    _geom_hbond_site_symmetry_A
    _geom_hbond_distance_DH
    _geom_hbond_distance_HA
    _geom_hbond_distance_DA
    _geom_hbond_angle_DHA
    _geom_hbond_publ_flag
    C17 H17B O4 2_766 0.9700 2.5800 3.297(4) 131.00 yes
    C17 H17B O5 2_666 0.9700 2.5400 3.307(4) 136.00 yes
