# Supplementary material for: Undeca­carbonyl-1κ3 C,2κ4 C,3κ4 C-[tris­(2-chloro­eth­yl) phosphite-1κP]-triangulo-triruthenium(0)
Source: Acta Crystallogr Sect E Struct Rep Online. 2010 Sep 4;66(Pt 10):m1191–2. doi: 10.1107/S1600536810033891 (PMC2983316; doi:10.1107/S1600536810033891)
Supplement: Supplementary file 2 [file e-66-m1191-Isup2.hkl]

# 
# h,k,l, Fc-squared, Fo-squared, sigma(Fo-squared) and status flag 
# 
data_I
_shelx_title ' ssg15m in P-1  (100K)' 
_shelx_refln_list_code          4 
_shelx_F_calc_maximum      277.58 
_exptl_crystal_F_000       848.00 
_reflns_d_resolution_high  0.6190 
 
loop_ 
 _symmetry_equiv_pos_as_xyz 
 'x, y, z' 
 '-x, -y, -z' 
 
_cell_length_a     7.8592 
_cell_length_b    12.5979 
_cell_length_c    14.8393 
_cell_angle_alpha 109.442 
_cell_angle_beta   93.791 
_cell_angle_gamma  90.763 
 
_shelx_F_squared_multiplier     1.000 
 
loop_ 
 _refln_index_h 
 _refln_index_k 
 _refln_index_l 
 _refln_F_squared_calc 
 _refln_F_squared_meas 
 _refln_F_squared_sigma 
 _refln_observed_status 
   1   0   0     2802.76     3037.12    119.50 o 
   2   0   0     5846.35     5995.83    235.16 o 
   3   0   0     2451.24     2808.93    125.45 o 
   5   0   0    13159.44    13251.08    524.19 o 
   6   0   0     6230.18     6630.11    287.97 o 
   7   0   0     6119.10     6040.24    273.27 o 
   8   0   0      176.43      218.83     23.09 o 
   9   0   0      149.22      184.68     25.24 o 
  10   0   0     4483.54     4557.55    175.48 o 
  11   0   0     4041.85     4210.19    169.79 o 
  12   0   0      561.47      608.10     37.42 o 
 -12   1   0       10.03        8.77     21.44 o 
 -11   1   0     1692.80     1829.36     89.49 o 
 -10   1   0       88.27       92.90     22.61 o 
  -9   1   0     3907.81     3996.11    150.96 o 
  -7   1   0      473.01      565.45     47.91 o 
  -6   1   0     5991.62     6508.12    272.71 o 
  -5   1   0      859.50      793.56     51.78 o 
  -4   1   0    16171.60    16931.83    650.41 o 
  -3   1   0     1367.52     1450.63     73.66 o 
  -2   1   0      146.78      160.33     15.54 o 
  -1   1   0    18103.17    20787.92    652.44 o 
   0   1   0     9471.17    10327.16    249.80 o 
   1   1   0    35560.00    36041.84   1335.70 o 
   2   1   0    13479.94    14243.42    543.19 o 
   3   1   0     4340.44     4635.20    197.35 o 
   4   1   0      952.10        4.39     10.93 o 
   5   1   0     9279.46    10205.33    415.54 o 
   6   1   0     6665.60     7120.29    309.13 o 
   7   1   0     4657.77     4957.85    140.86 o 
   8   1   0       18.24       13.76     12.05 o 
   9   1   0       38.68       26.37     16.21 o 
  10   1   0     4301.99     4172.07    166.46 o 
  11   1   0       55.75       47.84     16.14 o 
  12   1   0     2048.30     2023.54    105.54 o 
 -12   2   0      278.09      263.10     38.05 o 
 -11   2   0      143.87      114.39     26.28 o 
 -10   2   0     1854.06     1924.11     89.73 o 
  -9   2   0       64.22       71.96     19.42 o 
  -7   2   0      546.94      498.78     74.79 o 
  -6   2   0       32.61       27.43     15.67 o 
  -5   2   0     3989.49     4179.05    227.97 o 
  -4   2   0    11960.07    12389.19    490.82 o 
  -3   2   0     4870.40     5521.96    161.09 o 
  -2   2   0     3886.99     4552.51    188.71 o 
  -1   2   0      746.54     1008.46     54.75 o 
   0   2   0     7575.34     8661.41    214.69 o 
   1   2   0    12756.08    14875.14    568.58 o 
   2   2   0     4270.55     4011.42    562.69 o 
   3   2   0     2255.45     2044.43     47.49 o 
   4   2   0     5058.10     5400.99    146.20 o 
   5   2   0      439.13      433.63     21.39 o 
   6   2   0     8099.00     8503.27    227.99 o 
   7   2   0        2.90        0.71     10.13 o 
   8   2   0     4097.46     4136.10    159.05 o 
   9   2   0      391.39      363.93     38.01 o 
  10   2   0        0.20      -10.08     12.22 o 
  11   2   0     2648.07     2431.78    117.96 o 
  12   2   0      576.91      649.44     62.70 o 
 -12   3   0      178.45      162.89     33.45 o 
 -11   3   0        4.86       13.84     21.27 o 
 -10   3   0      211.87      177.91     30.64 o 
  -9   3   0     1483.69     1530.74     73.65 o 
  -8   3   0     3671.28     3705.03    138.40 o 
  -7   3   0      615.00      584.22     43.35 o 
  -6   3   0       35.79       42.38     12.73 o 
  -5   3   0     2325.72     2363.94     81.17 o 
  -4   3   0     1588.30     1773.52     54.69 o 
  -3   3   0     6635.05     6618.00    113.36 o 
  -1   3   0     4433.21     4851.39    123.78 o 
   0   3   0     2208.41     2510.45     74.15 o 
   1   3   0       88.66       72.49     19.74 o 
   2   3   0    23559.85    24296.90    464.00 o 
   3   3   0     1608.06     1689.99     44.55 o 
   4   3   0      972.85      932.22     28.99 o 
   5   3   0      259.47      296.79     18.53 o 
   6   3   0     4230.06     4173.59     98.67 o 
   7   3   0     1290.84     1364.29     43.73 o 
   8   3   0     5355.64     5123.20    196.07 o 
   9   3   0      286.79      269.49     36.72 o 
  10   3   0       10.30      -17.08     17.08 o 
  11   3   0      198.12      226.02     40.33 o 
  12   3   0      365.37      369.02     52.68 o 
 -12   4   0      194.26      180.90     36.46 o 
 -11   4   0      644.21      655.22     55.59 o 
 -10   4   0      176.30      129.80     28.92 o 
  -9   4   0      237.93      262.71     33.05 o 
  -8   4   0       29.90       35.71     15.38 o 
  -7   4   0      952.26      879.42     47.64 o 
  -6   4   0      607.51      694.23     42.81 o 
  -5   4   0     1588.70     1559.51     42.88 o 
  -4   4   0      921.52     1073.11     45.46 o 
  -3   4   0      800.38      797.77     36.83 o 
  -2   4   0     2623.55     2636.24     63.83 o 
  -1   4   0    16243.95    10381.61    338.10 o 
   0   4   0     1402.77     1593.42     35.80 o 
   1   4   0     2301.98     2420.30     55.12 o 
   2   4   0      349.73      396.43     14.55 o 
   3   4   0      880.32      973.67     32.88 o 
   4   4   0     1624.45     1692.12     86.64 o 
   5   4   0        1.32        2.60      6.26 o 
   6   4   0     1037.89     1118.16     69.17 o 
   7   4   0     1577.07     1597.69    105.01 o 
   8   4   0       46.26       27.42     16.76 o 
   9   4   0     1313.79     1309.61     78.23 o 
  10   4   0      805.77      810.78     62.70 o 
  11   4   0       62.72      117.92     32.29 o 
  12   4   0      394.17      391.60     56.24 o 
 -12   5   0        7.23       13.12     26.17 o 
 -11   5   0      125.94      152.02     34.71 o 
 -10   5   0        9.35      -10.54     20.40 o 
  -9   5   0     2489.25     2668.19    120.01 o 
  -8   5   0      112.50      161.37     27.05 o 
  -7   5   0       14.06       11.77     14.50 o 
  -6   5   0     1764.13     1819.25     78.79 o 
  -5   5   0      691.89      678.12     75.43 o 
  -4   5   0     1191.10     1137.34     91.97 o 
  -3   5   0     3276.32     3117.53     95.26 o 
  -2   5   0       86.34       98.79      8.95 o 
  -1   5   0      397.47      402.89     21.53 o 
   0   5   0     2308.35     2397.26     51.00 o 
   1   5   0     5662.79     6142.95    106.53 o 
   2   5   0     2363.99     2417.39     46.95 o 
   3   5   0      332.51      312.19     23.53 o 
   4   5   0     1022.41      897.35    124.03 o 
   5   5   0      560.53      638.63     42.17 o 
   6   5   0       27.66       59.40     17.62 o 
   7   5   0     2866.25     2916.33    117.57 o 
   8   5   0     2490.01     2365.21    118.46 o 
   9   5   0      608.73      556.80     57.23 o 
  10   5   0      106.74       79.68     28.95 o 
  11   5   0       37.84       42.91     29.15 o 
  12   5   0      101.98      116.11     38.13 o 
 -12   6   0      559.32      626.72     68.43 o 
 -11   6   0      157.26      166.81     40.06 o 
 -10   6   0       71.39      102.14     31.24 o 
  -9   6   0     4134.20     4314.07    180.39 o 
  -8   6   0      991.25      949.92     62.29 o 
  -7   6   0      624.82      629.73     48.16 o 
  -6   6   0       11.32       -6.17     12.55 o 
  -5   6   0      186.44      211.75     14.30 o 
  -4   6   0    12288.09    12321.51    316.35 o 
  -3   6   0      978.30     1021.54     84.66 o 
  -2   6   0     5579.50     5431.49    101.78 o 
  -1   6   0       10.76        8.99      6.04 o 
   0   6   0     2194.65     2310.40     46.41 o 
   1   6   0     5627.92     5601.01     90.55 o 
   2   6   0     7687.57     7883.70    115.41 o 
   3   6   0     2881.74     2979.90     56.73 o 
   4   6   0       70.51       22.84     22.61 o 
   5   6   0      343.15      338.67     39.01 o 
   6   6   0     2421.94     2383.56     69.29 o 
   7   6   0      748.77      779.63    101.20 o 
   8   6   0      386.59      344.48     39.24 o 
   9   6   0      658.77      607.63     63.79 o 
  10   6   0      126.21      121.12     34.20 o 
  11   6   0      464.17      434.64     59.41 o 
 -11   7   0      712.11      803.49     79.40 o 
 -10   7   0      926.74      839.67     68.66 o 
  -9   7   0       89.22       87.19     28.27 o 
  -8   7   0     4792.18     4625.78    193.73 o 
  -7   7   0       54.06       31.75     20.94 o 
  -6   7   0        3.72       25.80     15.75 o 
  -5   7   0     1617.15     1720.43     51.57 o 
  -4   7   0     1226.68     1104.60     52.29 o 
  -3   7   0    33843.91    34727.02    687.80 o 
  -2   7   0      720.00      733.45     20.53 o 
  -1   7   0     2663.02     2596.64     50.76 o 
   0   7   0       15.75        4.19      7.93 o 
   1   7   0     1422.93     1347.61     38.42 o 
   2   7   0    10286.92    10129.96    146.95 o 
   3   7   0    11603.08    11787.73    168.33 o 
   4   7   0      131.20      119.01     17.29 o 
   5   7   0     1241.14     1164.38     46.08 o 
   6   7   0      404.70      372.13     30.86 o 
   7   7   0     3444.74     3237.52    122.30 o 
   8   7   0     3739.23     3599.41    134.74 o 
   9   7   0       65.55      109.20     33.57 o 
  10   7   0      101.78       61.39     31.65 o 
  11   7   0       75.67       66.58     35.30 o 
 -11   8   0       94.23      118.52     42.02 o 
 -10   8   0      730.57      693.62     72.92 o 
  -9   8   0     1975.66     1819.00    107.59 o 
  -8   8   0     3817.73     4031.63    181.51 o 
  -7   8   0     5027.40     5005.95    210.46 o 
  -6   8   0     1224.35     1239.86     63.41 o 
  -5   8   0     1925.46     1935.99     60.02 o 
  -4   8   0     4613.48     4555.46    201.63 o 
  -3   8   0     7136.23     7184.75    165.98 o 
  -2   8   0     6670.69     6524.26     98.71 o 
  -1   8   0    29053.64    29180.50    436.07 o 
   0   8   0     2182.96     2227.68     39.30 o 
   1   8   0       24.23       21.91      8.03 o 
   2   8   0    18132.10    18220.36    281.61 o 
   3   8   0       58.06       47.12     10.42 o 
   4   8   0     6397.56     6534.50    158.11 o 
   5   8   0      139.47      127.98     20.03 o 
   6   8   0      785.04      777.05     46.10 o 
   7   8   0     3229.46     3099.19    142.75 o 
   8   8   0       30.25       53.37     23.35 o 
   9   8   0     4284.31     4454.52    207.12 o 
  10   8   0      346.23      302.72     54.88 o 
  11   8   0      282.80      264.36     54.98 o 
 -11   9   0      370.79      358.12     60.75 o 
 -10   9   0      910.72      833.08     83.90 o 
  -9   9   0      464.10      431.74     59.85 o 
  -8   9   0      307.90      262.96     46.92 o 
  -7   9   0     8148.69     8489.86    331.71 o 
  -6   9   0      214.37      159.80     18.24 o 
  -5   9   0     6386.35     6446.70    152.79 o 
  -4   9   0      350.93      320.11     28.21 o 
  -3   9   0      328.51      305.65     34.58 o 
  -2   9   0     6828.18     6743.74    109.39 o 
  -1   9   0       67.67       80.12     12.96 o 
   0   9   0     6736.26     6841.53     94.26 o 
   1   9   0      175.03      174.14     14.78 o 
   2   9   0      141.71      180.33     15.51 o 
   3   9   0     4657.91     4879.08     84.03 o 
   4   9   0     2927.21     3150.37     80.12 o 
   5   9   0     7344.76     7268.62    177.06 o 
   6   9   0      290.26      325.35     31.73 o 
   7   9   0      267.05      220.76     26.27 o 
   8   9   0      743.01      733.41     82.45 o 
   9   9   0     1218.42     1086.22     90.04 o 
  10   9   0      553.02      544.65     74.81 o 
 -11  10   0     1651.75     1736.53    121.81 o 
 -10  10   0       51.95        8.02     33.32 o 
  -9  10   0      213.42      188.44     45.77 o 
  -8  10   0      793.58      792.44     81.88 o 
  -7  10   0       26.75       20.29     26.43 o 
  -6  10   0     9576.17     9692.82    216.02 o 
  -5  10   0     6733.59     6917.57    206.12 o 
  -4  10   0     1876.52     1911.22     67.89 o 
  -3  10   0       12.21       21.77     21.11 o 
  -2  10   0      153.40      150.03     14.06 o 
  -1  10   0     4397.71     4629.18     81.36 o 
   0  10   0     3618.05     3793.68     65.86 o 
   1  10   0      483.29      539.83     24.40 o 
   2  10   0       95.60       97.59     13.67 o 
   3  10   0     1645.33     1679.50     42.35 o 
   4  10   0     4218.41     4182.65     85.06 o 
   5  10   0     9195.74     8957.10    214.91 o 
   6  10   0      334.39      308.83     32.70 o 
   7  10   0      291.18      269.46     30.49 o 
   8  10   0     1592.53     1517.72     92.53 o 
   9  10   0      199.94      263.40     55.48 o 
  10  10   0     2334.98     2116.57    141.74 o 
 -10  11   0      547.91      494.50     72.97 o 
  -9  11   0      604.88      627.87     79.80 o 
  -8  11   0       71.04       88.14     36.73 o 
  -7  11   0      519.65      467.48     67.02 o 
  -6  11   0     1815.61     1657.72     68.30 o 
  -5  11   0     2660.91     2686.10     86.69 o 
  -4  11   0     5368.23     5525.67    145.32 o 
  -3  11   0       95.37      119.75     13.58 o 
  -2  11   0       90.92       84.85     12.53 o 
  -1  11   0     2245.72     2308.60     51.53 o 
   0  11   0        2.66        4.58     11.66 o 
   1  11   0    10889.93    10861.02    181.57 o 
   2  11   0        2.65        1.81      9.90 o 
   3  11   0        0.27       -7.39     10.16 o 
   4  11   0     3970.01     4053.00     83.22 o 
   5  11   0      496.64      493.06     42.68 o 
   6  11   0     2822.93     2828.60     96.41 o 
   7  11   0      474.10      453.23     40.72 o 
   8  11   0      426.50      405.22     65.32 o 
   9  11   0      387.34      302.02     62.11 o 
  10  11   0      355.34      464.40     77.25 o 
 -10  12   0      263.00      266.71     59.56 o 
  -9  12   0       70.30       53.04     38.64 o 
  -8  12   0      257.16      291.65     58.77 o 
  -7  12   0      210.84      180.35     49.61 o 
  -6  12   0     1204.25     1237.55     61.20 o 
  -5  12   0      509.32      505.27     41.64 o 
  -4  12   0       76.80       28.39     22.78 o 
  -3  12   0      551.81      564.94     45.57 o 
  -2  12   0      174.10      146.30     15.33 o 
  -1  12   0       31.94       31.95     12.37 o 
   0  12   0      989.06     1030.44     46.85 o 
   1  12   0      626.80      579.81     32.86 o 
   2  12   0        7.79       -4.12     12.55 o 
   3  12   0      249.62      250.52     21.48 o 
   4  12   0       12.26       17.48     13.32 o 
   5  12   0     1314.18     1108.98     62.72 o 
   6  12   0     1238.76     1228.74    108.75 o 
   7  12   0      184.05      126.97     27.47 o 
   8  12   0      137.23      121.96     25.38 o 
   9  12   0       81.92       82.12     43.54 o 
  -9  13   0       53.11       67.18     43.47 o 
  -8  13   0      139.85      180.77     53.63 o 
  -7  13   0     1495.34     1351.54    111.14 o 
  -6  13   0        8.52        5.08     19.70 o 
  -5  13   0      814.84      810.09     60.07 o 
  -4  13   0      129.02      137.24     27.75 o 
  -3  13   0      334.35      297.97     38.89 o 
  -2  13   0       85.99       72.52     14.15 o 
  -1  13   0     1463.10     1401.91     52.30 o 
   0  13   0        0.14        0.02     13.27 o 
   1  13   0       20.48       23.78     14.93 o 
   2  13   0      764.16      734.72     38.89 o 
   3  13   0      773.33      781.95     40.38 o 
   4  13   0      286.21      317.62     25.17 o 
   5  13   0       27.78       34.50     21.94 o 
   6  13   0      660.44      591.59     51.47 o 
   7  13   0      373.09      305.84     39.42 o 
   8  13   0       43.59       12.15     23.92 o 
  -8  14   0        5.82       -1.63     36.47 o 
  -7  14   0        3.19       -5.95     34.99 o 
  -6  14   0     1390.29     1312.84     73.11 o 
  -5  14   0      710.96      699.08     53.57 o 
  -4  14   0      625.32      615.44     52.02 o 
  -3  14   0      306.39      294.43     58.15 o 
  -2  14   0      322.53      303.17     34.60 o 
  -1  14   0      884.24      970.65     51.13 o 
   0  14   0     1927.79     1817.50     56.02 o 
   1  14   0      782.04      829.16     47.33 o 
   2  14   0       25.97        6.73     15.93 o 
   3  14   0        5.71       14.25     16.91 o 
   4  14   0      769.16      767.78     60.66 o 
   5  14   0      518.86      480.11     62.61 o 
   6  14   0       11.80       27.17     23.90 o 
   7  14   0        8.64      -11.08     24.33 o 
   8  14   0        4.86      -15.88     25.32 o 
  -8  15   0      258.79      277.27     70.71 o 
  -7  15   0       62.89      135.96     55.74 o 
  -6  15   0      713.74      666.55     67.60 o 
  -5  15   0      124.15      120.71     34.50 o 
  -4  15   0     3070.01     3222.68    114.75 o 
  -3  15   0      164.43      191.47     58.11 o 
  -2  15   0        8.65       -8.76     17.07 o 
  -1  15   0     2214.10     2248.59     97.39 o 
   0  15   0      138.56      131.95     21.86 o 
   1  15   0     1318.03     1320.88     56.56 o 
   2  15   0      841.42      921.52     47.12 o 
   3  15   0       37.42       14.36     18.31 o 
   4  15   0      647.67      621.31     86.08 o 
   5  15   0        0.21        7.93     30.53 o 
   6  15   0      980.41     1040.78    111.98 o 
   7  15   0      347.98      318.02     64.09 o 
  -7  16   0        7.01       30.37     45.56 o 
  -6  16   0      181.48      228.20     40.40 o 
  -5  16   0     2310.20     2519.11    113.92 o 
  -4  16   0      949.01      896.17    118.02 o 
  -3  16   0     1682.98     1606.28    106.98 o 
  -2  16   0      178.40      212.57     27.70 o 
  -1  16   0      399.14      403.36     33.37 o 
   0  16   0     1724.85     1719.08     64.99 o 
   1  16   0     3581.48     3390.04     96.98 o 
   2  16   0     1491.87     1492.63     58.70 o 
   3  16   0      763.19      760.16     43.84 o 
   4  16   0      107.24      133.02     30.13 o 
   5  16   0      211.28      191.56     45.36 o 
   6  16   0      866.46      789.76    103.00 o 
  -6  17   0      146.24      133.97     36.65 o 
  -5  17   0      413.45      320.49     64.95 o 
  -4  17   0      332.27      289.59     63.72 o 
  -3  17   0     3228.89     3448.04    184.19 o 
  -2  17   0        2.02       14.36     19.39 o 
  -1  17   0       52.96       62.88     20.05 o 
   0  17   0      756.01      756.44     59.03 o 
   1  17   0      421.65      397.74     43.79 o 
   2  17   0     4003.53     4097.16    145.88 o 
   3  17   0      129.70      159.03     31.75 o 
   4  17   0      848.87      792.10     75.72 o 
   5  17   0      311.63      294.75     71.66 o 
  -4  18   0     1493.96     1750.28    135.55 o 
  -3  18   0      281.51      271.42     68.69 o 
  -2  18   0     2087.62     2150.40    125.77 o 
  -1  18   0      234.44      242.18     34.46 o 
   0  18   0       59.13       26.42     31.18 o 
   1  18   0     1322.48     1231.15    141.89 o 
   2  18   0      427.27      407.45     53.68 o 
   3  18   0     1477.03     1404.37     93.40 o 
  -2  19   0     1182.11     1264.11     97.24 o 
  -1  19   0      243.99      317.52     39.38 o 
   0  19   0      907.33      879.40     70.78 o 
   1  19   0      298.09      255.37     46.74 o 
  -2 -19   1     1150.80     1161.07     98.20 o 
  -1 -19   1       25.01       45.55     33.73 o 
   0 -19   1        0.61        6.95     24.80 o 
   1 -19   1      250.21      288.05     38.03 o 
   2 -19   1       69.67      114.65     69.91 o 
   3 -19   1     1028.52     1256.33    136.69 o 
  -4 -18   1       43.55       70.47     39.67 o 
  -3 -18   1      506.58      456.04     44.99 o 
  -2 -18   1      666.87      696.23     64.93 o 
  -1 -18   1     1140.44     1030.54     76.76 o 
   0 -18   1       37.31       33.48     23.59 o 
   1 -18   1        1.95      -20.45     21.88 o 
   2 -18   1     1703.44     1480.68    188.07 o 
   3 -18   1     1241.61     1226.97    131.75 o 
   4 -18   1      661.89      668.30     94.48 o 
   5 -18   1      327.30      358.50     67.66 o 
  -5 -17   1      762.46      597.32     94.00 o 
  -4 -17   1       40.27       32.57     33.28 o 
  -3 -17   1     1188.17     1163.31     63.10 o 
  -2 -17   1      782.77      668.80     43.69 o 
  -1 -17   1     4382.99     4277.40    115.40 o 
   0 -17   1      128.59       98.90     30.20 o 
   1 -17   1       35.47        7.40     18.23 o 
   2 -17   1      464.96      499.05     38.42 o 
   3 -17   1       78.55       67.78     40.90 o 
   4 -17   1     3348.57     3701.02    202.32 o 
   5 -17   1       55.61       85.87     44.60 o 
   6 -17   1      444.25      429.07     51.48 o 
  -6 -16   1       28.13       32.90     44.15 o 
  -5 -16   1     1759.16     1688.57    101.68 o 
  -4 -16   1      126.11       99.14     28.58 o 
  -3 -16   1      609.29      591.29     38.98 o 
  -2 -16   1     3751.49     3683.69     92.51 o 
  -1 -16   1      318.95      301.15     38.49 o 
   0 -16   1     2643.97     2462.98    126.18 o 
   1 -16   1      787.57      801.85     42.61 o 
   2 -16   1      788.61      829.24     65.21 o 
   3 -16   1     1130.72     1088.93     93.16 o 
   4 -16   1     1275.01     1443.63     96.95 o 
   5 -16   1     1124.29     1120.51     82.57 o 
   6 -16   1      113.28       81.95     31.69 o 
   7 -16   1      371.98      386.83     38.03 o 
  -7 -15   1       71.00       81.49     32.62 o 
  -6 -15   1     1275.41     1060.11    110.77 o 
  -5 -15   1      505.40      531.60     67.49 o 
  -4 -15   1      735.00      685.89     58.88 o 
  -3 -15   1       16.26       21.30     18.46 o 
  -2 -15   1      721.38      689.22     40.87 o 
  -1 -15   1     1288.15     1374.34     58.91 o 
   0 -15   1     4082.35     4022.17     92.83 o 
   1 -15   1      659.28      624.90     39.18 o 
   2 -15   1      976.39      956.08     49.73 o 
   3 -15   1      389.55      346.01     53.53 o 
   4 -15   1      467.55      545.42     51.40 o 
   5 -15   1     2516.52     2534.14    110.33 o 
   6 -15   1       21.90       37.34     26.06 o 
   7 -15   1     1116.69     1146.00     58.13 o 
   8 -15   1      538.65      484.61     86.07 o 
  -8 -14   1       51.10       34.95     25.99 o 
  -7 -14   1        4.17       -7.87     22.91 o 
  -6 -14   1      315.98      338.25     43.84 o 
  -5 -14   1      144.10      196.38     33.55 o 
  -4 -14   1     1585.07     1407.97    118.28 o 
  -3 -14   1       16.70        3.66     16.29 o 
  -2 -14   1      167.40      170.90     22.62 o 
  -1 -14   1      891.60      829.42     42.29 o 
   0 -14   1     1329.73     1281.03     49.44 o 
   1 -14   1     8704.12     8623.55    176.99 o 
   2 -14   1      645.40      620.82     38.82 o 
   3 -14   1      574.63      576.84     50.47 o 
   4 -14   1     1381.92     1388.67     69.59 o 
   5 -14   1      201.51      216.28     45.85 o 
   6 -14   1     3715.53     3939.06    137.02 o 
   7 -14   1      800.12      740.23     43.69 o 
   8 -14   1      271.50      221.84     61.90 o 
   9 -14   1       52.09       37.86     38.94 o 
  -9 -13   1       73.52      103.92     47.82 o 
  -8 -13   1      657.60      573.19     48.57 o 
  -7 -13   1        9.97       -5.17     22.70 o 
  -6 -13   1      101.06       74.32     26.00 o 
  -5 -13   1      739.93      678.19     53.97 o 
  -4 -13   1     1444.83     1418.54     51.73 o 
  -3 -13   1     1020.10     1065.61     47.31 o 
  -2 -13   1      125.65      146.90     20.62 o 
  -1 -13   1      132.35      119.35     19.09 o 
   0 -13   1     1925.16     1917.23     67.82 o 
   1 -13   1      117.45      151.47     22.77 o 
   2 -13   1     1637.13     1647.54     49.21 o 
   3 -13   1     2428.18     2490.17     87.33 o 
   4 -13   1      351.69      423.57     40.83 o 
   5 -13   1      536.92      520.67     44.22 o 
   6 -13   1     2823.11     2922.42    108.06 o 
   7 -13   1      194.23      169.78     53.74 o 
   8 -13   1     1614.99     1680.68    127.74 o 
   9 -13   1       34.58       25.20     35.14 o 
  -9 -12   1        0.33       11.80     32.73 o 
  -8 -12   1       71.01       32.63     19.86 o 
  -7 -12   1      396.49      445.18     42.07 o 
  -6 -12   1        0.87       -5.66     17.46 o 
  -5 -12   1      976.05     1028.66     63.22 o 
  -4 -12   1     1228.45     1297.99     41.26 o 
  -3 -12   1      456.38      468.85     33.54 o 
  -2 -12   1     1017.24      882.37     42.08 o 
  -1 -12   1      220.44      274.67     23.56 o 
   0 -12   1     1948.84     1829.32     51.32 o 
   1 -12   1     3158.14     3341.86    101.37 o 
   2 -12   1     2315.09     2294.39     57.88 o 
   3 -12   1       40.33       31.87     12.57 o 
   4 -12   1       11.26       12.42     25.11 o 
   5 -12   1       16.77       17.82     19.84 o 
   6 -12   1      177.65      160.58     28.25 o 
   7 -12   1      996.24     1091.47    106.82 o 
   8 -12   1      220.32      246.80     55.20 o 
   9 -12   1      156.80      179.79     50.92 o 
  10 -12   1      233.86      190.61     52.69 o 
 -10 -11   1      135.01       86.54     43.13 o 
  -9 -11   1      837.04      821.08     93.66 o 
  -8 -11   1      107.76       97.63     82.22 o 
  -7 -11   1       91.35       77.89     24.90 o 
  -6 -11   1      825.00      700.36     49.63 o 
  -5 -11   1     4364.33     4444.28    128.25 o 
  -4 -11   1      646.93      700.85     28.89 o 
  -3 -11   1      633.80      727.36     31.20 o 
  -2 -11   1      205.62      221.62     18.53 o 
  -1 -11   1     1574.45     1669.44     53.38 o 
   0 -11   1     2132.02     2169.95     50.51 o 
   1 -11   1      124.85      110.57     15.15 o 
   2 -11   1     4853.32     4827.58    108.51 o 
   3 -11   1      249.44      294.37     20.34 o 
   4 -11   1      568.94      584.49     43.15 o 
   5 -11   1      413.44      350.25     38.45 o 
   6 -11   1      712.85      756.82     46.25 o 
   7 -11   1       10.79        8.25     26.95 o 
   8 -11   1      252.31      384.20     62.35 o 
   9 -11   1      500.70      585.43     78.08 o 
  10 -11   1      169.36      174.11     50.86 o 
 -10 -10   1      301.42      368.86     65.20 o 
  -9 -10   1     1184.35     1122.41     95.69 o 
  -8 -10   1        7.69        7.57     23.74 o 
  -7 -10   1      226.64      231.40     28.47 o 
  -6 -10   1      828.94      896.46     48.23 o 
  -5 -10   1      624.55      712.04     65.75 o 
  -4 -10   1     3239.81     3533.28    112.94 o 
  -3 -10   1        0.69       -8.39      8.39 o 
  -2 -10   1       29.16       32.70     10.94 o 
  -1 -10   1       17.25       20.15      9.68 o 
   0 -10   1      858.01      808.23     29.23 o 
   1 -10   1     8166.34     8196.06    127.65 o 
   2 -10   1       47.49       45.55     10.45 o 
   3 -10   1      311.35      329.50     19.28 o 
   4 -10   1      682.83      633.21     41.86 o 
   5 -10   1      199.22      226.56     77.07 o 
   6 -10   1     1721.28     1700.52     51.48 o 
   7 -10   1     1130.77      966.33     78.96 o 
   8 -10   1        8.68       25.32     28.03 o 
   9 -10   1       38.70       36.56     32.61 o 
  10 -10   1       34.50       59.08     37.80 o 
  11 -10   1      511.99      502.00     75.70 o 
 -11  -9   1       56.46       63.94     37.31 o 
 -10  -9   1     1052.08     1000.47     97.95 o 
  -9  -9   1      158.42      128.88     40.03 o 
  -8  -9   1     3213.95     3397.12    137.31 o 
  -7  -9   1       84.95       79.12     18.64 o 
  -6  -9   1      718.51      669.72     78.58 o 
  -5  -9   1     4384.74     4327.14    117.92 o 
  -4  -9   1     1677.10     1565.52     59.69 o 
  -3  -9   1     7640.31     8154.94    126.15 o 
  -2  -9   1     8521.20     8682.41    159.55 o 
  -1  -9   1     3215.19     3388.40     58.61 o 
   0  -9   1      507.25      518.34     20.40 o 
   1  -9   1     2792.09     2821.32     64.82 o 
   2  -9   1     2170.51     2245.81     45.18 o 
   3  -9   1     1755.44     1965.53     65.92 o 
   4  -9   1     2078.19     1995.02     65.87 o 
   5  -9   1      632.02      639.53     38.50 o 
   6  -9   1     4748.73     4912.70    146.20 o 
   7  -9   1      529.52      600.38     67.39 o 
   8  -9   1     3430.62     3117.87    156.99 o 
   9  -9   1        8.46        6.48     25.87 o 
  10  -9   1      117.42      122.61     38.53 o 
  11  -9   1      912.88      909.12     95.02 o 
 -11  -8   1      462.01      440.89     65.76 o 
 -10  -8   1      996.47     1037.06     84.64 o 
  -9  -8   1      955.23      740.77     76.95 o 
  -8  -8   1     2154.27     2067.90     96.69 o 
  -7  -8   1     1385.45     1343.73     48.10 o 
  -6  -8   1     4260.59     4259.94    112.65 o 
  -5  -8   1     1015.59     1105.56     78.01 o 
  -4  -8   1      518.43      617.78     38.35 o 
  -3  -8   1    23545.57    24017.49    326.85 o 
  -2  -8   1     1962.16     2083.85     52.48 o 
  -1  -8   1     8932.59     9257.70    137.51 o 
   0  -8   1      300.98      294.58     14.57 o 
   1  -8   1     1331.55     1336.97     32.40 o 
   2  -8   1     6748.55     6809.55    133.67 o 
   3  -8   1     3355.32     3450.29    111.44 o 
   4  -8   1     4719.71     4828.94    122.07 o 
   5  -8   1      592.31      711.77     53.61 o 
   6  -8   1      306.94      349.60     45.78 o 
   7  -8   1     4591.82     4648.92    200.01 o 
   8  -8   1     3029.20     3184.98    153.29 o 
   9  -8   1     1752.94     1866.02    109.72 o 
  10  -8   1       94.52      155.79     41.06 o 
  11  -8   1       92.44       80.46     37.13 o 
 -11  -7   1      267.44      297.63     51.92 o 
 -10  -7   1      359.34      377.23     54.87 o 
  -9  -7   1      958.61      874.24     70.12 o 
  -8  -7   1        0.08       20.63     19.04 o 
  -7  -7   1     9568.89     8879.36    343.13 o 
  -6  -7   1     1214.88     1197.26     45.04 o 
  -5  -7   1      935.74     1028.72     42.47 o 
  -4  -7   1     3556.53     3632.00     96.44 o 
  -3  -7   1      300.42      288.64     15.58 o 
  -2  -7   1     6582.83     6799.46    103.21 o 
  -1  -7   1     3090.75     2947.07     52.95 o 
   0  -7   1     9157.43     9288.63    125.13 o 
   1  -7   1     2567.43     2584.03     47.38 o 
   2  -7   1     3631.18     3550.13    112.24 o 
   3  -7   1    28467.46    28652.62    571.25 o 
   4  -7   1    10601.76    12484.04    516.05 o 
   5  -7   1      100.47      115.42     12.06 o 
   6  -7   1      348.64      291.24     32.00 o 
   7  -7   1     4857.93     5317.64    215.15 o 
   8  -7   1     3187.58     3166.29    146.32 o 
   9  -7   1     7249.40     6816.59    270.85 o 
  10  -7   1       67.42       59.18     29.75 o 
  11  -7   1       86.77      104.06     38.48 o 
 -11  -6   1      912.31      774.66     76.96 o 
 -10  -6   1       27.32       64.63     28.80 o 
  -9  -6   1      135.42      200.38     37.50 o 
  -8  -6   1     2929.42     2981.82    113.80 o 
  -7  -6   1     4207.42     4029.93    137.37 o 
  -6  -6   1     2724.66     2800.04     73.50 o 
  -5  -6   1     1038.18     1030.97     39.45 o 
  -4  -6   1      808.48      857.12     48.04 o 
  -3  -6   1     2813.42     2943.55     54.45 o 
  -2  -6   1     5411.78     5072.54     78.54 o 
  -1  -6   1     8565.81     8294.68    119.78 o 
   0  -6   1     8236.51     8265.10    131.09 o 
   1  -6   1     2987.44     2910.86     49.62 o 
   2  -6   1     3743.09     3838.02     75.66 o 
   3  -6   1    39301.21    39820.34    779.30 o 
   4  -6   1      108.83      128.79     19.49 o 
   5  -6   1    12138.34    12166.12    208.23 o 
   6  -6   1       86.56       76.19     18.85 o 
   7  -6   1      115.97      146.59     28.78 o 
   8  -6   1     4151.17     4004.59    168.51 o 
   9  -6   1      114.50      151.99     33.48 o 
  10  -6   1     4872.19     4745.02    203.34 o 
  11  -6   1      179.29      187.95     41.75 o 
  12  -6   1      424.63      367.16     55.00 o 
 -12  -5   1      169.95      193.18     42.01 o 
 -11  -5   1      485.82      547.68     60.70 o 
 -10  -5   1       50.46       81.19     27.97 o 
  -9  -5   1       52.02       59.04     23.12 o 
  -8  -5   1      281.89      322.89     41.17 o 
  -7  -5   1     1968.36     1806.59     74.88 o 
  -6  -5   1     3037.93     3116.44    106.45 o 
  -5  -5   1     2428.85     2508.64     72.63 o 
  -4  -5   1     4729.85     4712.91    203.19 o 
  -3  -5   1      637.24      707.68     29.19 o 
  -2  -5   1      275.57      308.69     14.80 o 
  -1  -5   1    20066.53    21203.44    335.43 o 
   0  -5   1      432.02      429.50     18.61 o 
   1  -5   1     2462.31     2526.33     82.37 o 
   2  -5   1      493.22      566.46     18.68 o 
   4  -5   1    12874.54    13035.32    222.42 o 
   5  -5   1     9051.59     9157.42    246.78 o 
   6  -5   1     1724.58     1732.05     65.85 o 
   7  -5   1      955.36      979.63     57.89 o 
   8  -5   1      114.37      172.24     28.94 o 
   9  -5   1     1564.56     1514.84     84.90 o 
  10  -5   1      974.73     1040.50     73.02 o 
  11  -5   1      592.18      621.47     64.38 o 
  12  -5   1      227.78      234.13     43.57 o 
 -12  -4   1       85.75      115.97     36.63 o 
 -11  -4   1       55.88       53.82     25.66 o 
 -10  -4   1       34.73       61.63     23.96 o 
  -9  -4   1      853.77      908.89     61.18 o 
  -8  -4   1     1880.34     1891.23    127.32 o 
  -7  -4   1      157.98      126.21     22.98 o 
  -6  -4   1      147.16      165.55     21.15 o 
  -5  -4   1     6733.86     6689.52    189.09 o 
  -4  -4   1     6249.98     6464.34    139.63 o 
  -2  -4   1     1605.24     1841.73     41.00 o 
  -1  -4   1     2578.34     2784.80     72.39 o 
   0  -4   1      336.34      336.77     15.86 o 
   1  -4   1    30575.38    31911.06    957.01 o 
   2  -4   1     2831.91     2802.17     66.76 o 
   3  -4   1     2675.67     2761.34     64.65 o 
   4  -4   1      413.40      463.46     25.08 o 
   5  -4   1     3706.71     3492.01    129.04 o 
   6  -4   1     7842.74     7984.42    237.11 o 
   7  -4   1      330.12      352.02     34.12 o 
   8  -4   1       18.81       30.76     16.51 o 
   9  -4   1      557.00      549.69     46.81 o 
  10  -4   1      289.18      317.16     43.26 o 
  11  -4   1     1482.02     1477.30     88.10 o 
  12  -4   1       35.57       34.54     27.70 o 
 -12  -3   1     1010.45     1008.22     71.56 o 
 -11  -3   1      395.08      372.12     47.02 o 
 -10  -3   1        2.52        4.22     17.84 o 
  -9  -3   1      359.08      364.51     38.83 o 
  -8  -3   1      270.96      275.38     26.92 o 
  -7  -3   1     2470.70     2390.99     63.04 o 
  -6  -3   1     3349.98     3326.18     79.88 o 
  -5  -3   1      115.79      108.19      9.90 o 
  -4  -3   1      720.12      729.97     22.40 o 
  -3  -3   1      532.54      595.69     21.49 o 
  -1  -3   1        3.85       -2.71      2.71 o 
   0  -3   1     1710.14     1898.34     59.06 o 
   1  -3   1     1633.61     1821.01     52.56 o 
   3  -3   1     4175.54     4227.38     89.14 o 
   4  -3   1     4103.86     4228.80    116.33 o 
   5  -3   1     1000.63      916.98     92.37 o 
   6  -3   1      491.02      449.55     42.43 o 
   7  -3   1     2234.85     2310.76     94.20 o 
   8  -3   1       15.15       15.86     14.10 o 
   9  -3   1       90.09       78.16     22.95 o 
  10  -3   1      122.72      154.61     29.68 o 
  11  -3   1      456.05      352.58     44.83 o 
  12  -3   1      370.69      337.85     46.24 o 
 -12  -2   1      299.32      374.73     47.09 o 
 -11  -2   1      840.33      872.48     60.35 o 
 -10  -2   1     1164.23     1131.67     64.27 o 
  -9  -2   1      312.95      401.65     36.66 o 
  -8  -2   1      482.70      534.53     32.07 o 
  -7  -2   1      491.14      430.47     26.00 o 
  -6  -2   1     3739.41     3700.54     83.15 o 
  -5  -2   1     7207.65     7796.74    334.22 o 
  -4  -2   1     1456.87     1633.67     96.51 o 
  -3  -2   1     3549.50        0.98      3.28 o 
  -2  -2   1     1373.38     1534.45     83.02 o 
  -1  -2   1      302.80        1.08      8.02 o 
   0  -2   1     4401.20     4807.37    123.49 o 
   1  -2   1      296.32      349.81     26.45 o 
   2  -2   1    11742.11    13069.22    494.97 o 
   3  -2   1     4981.14     5268.05    151.10 o 
   4  -2   1     4214.42     4419.45    133.85 o 
   6  -2   1      397.23      377.04     14.83 o 
   7  -2   1       22.01       26.86     12.41 o 
   8  -2   1      781.50      712.07     45.08 o 
   9  -2   1       20.01       17.96     15.66 o 
  10  -2   1       36.73       34.65     21.01 o 
  11  -2   1      278.99      283.32     39.71 o 
  12  -2   1      156.97      133.30     32.46 o 
 -12  -1   1      764.95      739.86     55.71 o 
 -11  -1   1     3893.62     3981.99    193.39 o 
 -10  -1   1       31.43       30.11     17.57 o 
  -9  -1   1     2804.40     2964.31    115.14 o 
  -8  -1   1      440.39      406.07     64.92 o 
  -7  -1   1      208.48      239.09     46.69 o 
  -6  -1   1    23302.59    23951.63    931.50 o 
  -5  -1   1      219.79      300.65     43.83 o 
  -4  -1   1    20215.59    20750.60    797.62 o 
  -3  -1   1     3884.30     4560.52    195.80 o 
  -2  -1   1      608.26      629.95     43.02 o 
  -1  -1   1    18359.21    20085.03    751.56 o 
   0  -1   1    13075.02    14161.01    339.09 o 
   2  -1   1      665.40      757.94     38.90 o 
   3  -1   1       29.96       25.83     10.99 o 
   4  -1   1    11029.60    11377.06    441.88 o 
   5  -1   1     4516.06        6.70     10.01 o 
   6  -1   1     6169.06     6307.24    224.12 o 
   7  -1   1      624.44      620.50     36.94 o 
   8  -1   1      730.59      696.53     43.56 o 
   9  -1   1      377.33      381.06     38.40 o 
  10  -1   1     3244.28     3275.54    138.75 o 
  11  -1   1       12.51       17.57     20.50 o 
  12  -1   1      170.28      191.20     35.53 o 
 -12   0   1      343.70      315.49     31.94 o 
 -11   0   1      336.06      388.57     40.04 o 
 -10   0   1     7824.95     7658.24    269.78 o 
  -8   0   1     2363.38     2385.81    156.53 o 
  -7   0   1        1.69        2.21     20.78 o 
  -6   0   1     1111.26     1149.03     82.80 o 
  -5   0   1     3845.86     3963.33    184.69 o 
  -4   0   1    20073.65    20296.11    778.06 o 
  -3   0   1    20443.47    21800.10    825.96 o 
  -2   0   1     3407.92     3631.05    153.07 o 
  -1   0   1    24653.54    26244.22    973.18 o 
   2   0   1     1921.00     2008.58     87.25 o 
   3   0   1     5795.74     6174.36    246.96 o 
   4   0   1     4666.16     4626.43    196.49 o 
   5   0   1      144.63      146.06     10.11 o 
   6   0   1     7368.22     7580.35    158.87 o 
   7   0   1      946.56      890.25     46.85 o 
   8   0   1       57.74       48.34     16.10 o 
   9   0   1     1411.03     1440.26     73.09 o 
  10   0   1       34.77       59.22     22.83 o 
  11   0   1     1429.09     1513.57     84.87 o 
  12   0   1      557.66      596.32     41.60 o 
 -12   1   1      360.51      401.49     41.61 o 
 -11   1   1      891.55      922.78     54.17 o 
  -7   1   1      493.86      458.80     45.49 o 
  -6   1   1      117.07       83.31     21.20 o 
  -5   1   1    11199.14    11636.14    333.50 o 
  -4   1   1     1346.23     1457.98    237.54 o 
  -3   1   1       60.77       60.27     13.92 o 
  -2   1   1     9665.60    11160.70    304.63 o 
  -1   1   1        0.81        2.13      7.68 o 
   1   1   1     6428.77     7098.22    279.79 o 
   2   1   1    47575.08    48505.04   1799.30 o 
   3   1   1       10.24        6.68     10.44 o 
   4   1   1     1172.86     1159.16     49.65 o 
   5   1   1     5732.55     5763.78    123.21 o 
   6   1   1     4138.46     4408.17    205.23 o 
   7   1   1     2792.30     2773.28    113.96 o 
   8   1   1     1192.95     1181.26     61.90 o 
   9   1   1      779.44      777.47     52.78 o 
  10   1   1     3090.56     3091.04    135.30 o 
  11   1   1      918.07      935.92     46.37 o 
  12   1   1      470.21      496.37     56.39 o 
 -12   2   1      767.52      704.99     51.39 o 
 -11   2   1      111.53       97.83     23.35 o 
  -7   2   1     6502.36     7180.02    229.80 o 
  -6   2   1     1491.41     1618.32     74.47 o 
  -5   2   1     1234.29     1243.38     59.39 o 
  -4   2   1     9503.94    10113.16    289.40 o 
  -3   2   1     4821.90     4857.79    147.46 o 
  -2   2   1    35328.79    39083.61   1981.12 o 
  -1   2   1     1175.86     1244.97     68.67 o 
   1   2   1    29271.76    33383.86   1248.04 o 
   2   2   1    77052.81    79833.89   2956.25 o 
   3   2   1     3152.04     3204.61     72.28 o 
   4   2   1     4264.29     4416.85     95.81 o 
   5   2   1     8257.73     8947.27    238.95 o 
   6   2   1      791.17      766.75     38.39 o 
   7   2   1     4756.27     5267.20    154.96 o 
   8   2   1      341.59      379.27     38.96 o 
   9   2   1     2487.35     2411.47    111.43 o 
  10   2   1      743.18      738.76     51.54 o 
  11   2   1        0.10       -9.16     23.18 o 
  12   2   1     3572.75     3766.31    172.41 o 
 -12   3   1      833.17      949.95     62.39 o 
 -11   3   1        1.83       10.33     20.15 o 
 -10   3   1        0.31      -13.08     14.48 o 
  -9   3   1      489.64      543.66     35.58 o 
  -7   3   1     2206.79     2307.70     98.47 o 
  -6   3   1      414.58      521.09     60.58 o 
  -5   3   1       40.12       50.45     16.93 o 
  -4   3   1     4973.58     4902.52     93.43 o 
  -3   3   1     1895.88     2062.99     47.67 o 
  -2   3   1    71649.77       -2.72      3.89 o 
  -1   3   1      643.18      736.47     39.77 o 
   0   3   1     1015.99     1167.97     36.99 o 
   1   3   1     6427.56     6897.79    139.70 o 
   2   3   1      697.61      744.24     71.60 o 
   4   3   1     3179.69     3149.61     74.83 o 
   5   3   1     1916.40     1947.56     37.46 o 
   6   3   1      460.34      452.51     23.95 o 
   7   3   1      308.96      377.93     51.54 o 
   8   3   1     7628.42     7466.19    277.11 o 
   9   3   1     2154.02     2190.44    108.53 o 
  10   3   1      195.74      171.18     34.65 o 
  11   3   1      877.57     1009.68     74.49 o 
  12   3   1      125.13       56.95     32.19 o 
 -12   4   1       38.53       34.09     26.43 o 
 -11   4   1      375.62      483.75     49.90 o 
 -10   4   1      374.47      432.86     41.99 o 
  -9   4   1     1125.78     1109.18     59.05 o 
  -8   4   1      473.88      482.06     34.68 o 
  -7   4   1      169.15      143.57     18.08 o 
  -6   4   1      909.82      872.52     39.10 o 
  -5   4   1      423.79      369.03     23.98 o 
  -4   4   1      130.11      120.44     54.68 o 
  -3   4   1    15637.82    15952.96    318.30 o 
  -2   4   1     1111.96      981.10     31.75 o 
   0   4   1    13123.35    13955.56    253.63 o 
   1   4   1     2468.16     2665.74     51.72 o 
   2   4   1    11397.47    11936.07    204.29 o 
   3   4   1      652.04      658.73     28.14 o 
   4   4   1    11510.32    11165.55    363.03 o 
   5   4   1      492.90      546.05     42.81 o 
   6   4   1        1.20       11.77     12.27 o 
   7   4   1     1552.17     1711.29     93.82 o 
   8   4   1     4977.23     4813.01    196.10 o 
   9   4   1      934.97      880.31     65.95 o 
  10   4   1     1075.29      860.90     68.41 o 
  11   4   1        4.81        0.75     22.61 o 
  12   4   1      136.38      125.91     39.71 o 
 -12   5   1      607.42      665.14     63.84 o 
 -11   5   1      202.91      262.67     41.48 o 
 -10   5   1      322.90      329.16     40.31 o 
  -9   5   1      405.36      330.83     37.54 o 
  -8   5   1     1337.98     1288.93     68.33 o 
  -7   5   1     1782.97     1784.52    157.63 o 
  -6   5   1      774.28      765.37     84.89 o 
  -5   5   1        0.20       -8.34      9.68 o 
  -4   5   1     1035.66     1028.37     33.26 o 
  -3   5   1     3591.13     3764.57    112.71 o 
  -2   5   1     6517.04     6945.93    206.56 o 
  -1   5   1     6517.97     6332.31    117.54 o 
   0   5   1      155.83      187.38     12.41 o 
   1   5   1     1975.00     2092.95     42.28 o 
   2   5   1      516.08      549.12     17.66 o 
   3   5   1     3696.43     3754.61     74.52 o 
   4   5   1     1325.55     1326.96     98.53 o 
   5   5   1      118.26      100.22     35.57 o 
   6   5   1     1280.14     1333.16     54.60 o 
   7   5   1      677.64      693.28     56.96 o 
   8   5   1      392.98      303.37     43.82 o 
   9   5   1     2135.70     2047.20    111.57 o 
  10   5   1      314.38      376.05     53.10 o 
  11   5   1      227.86      160.04     39.33 o 
 -12   6   1      395.44      510.57     61.57 o 
 -11   6   1      264.98      299.47     46.31 o 
 -10   6   1      476.69      451.93     51.28 o 
  -9   6   1     1828.50     1878.75     96.42 o 
  -8   6   1      471.77      462.43     47.32 o 
  -7   6   1      660.19      622.59     88.37 o 
  -6   6   1      268.78      254.03     28.30 o 
  -5   6   1      448.42      413.89     35.06 o 
  -4   6   1     7746.57     8086.91    217.86 o 
  -3   6   1      696.22      637.58     52.43 o 
  -2   6   1        0.15       -3.10      5.37 o 
  -1   6   1     2136.06     2060.54     43.60 o 
   0   6   1     4976.24     5037.12     86.20 o 
   1   6   1    10536.22    10934.34    155.33 o 
   2   6   1     1419.04     1452.75     36.11 o 
   3   6   1        1.82       10.06      6.54 o 
   4   6   1        4.67       14.95     10.03 o 
   5   6   1       13.10       -1.67      9.98 o 
   6   6   1      833.44      850.21     38.14 o 
   7   6   1     1209.56     1196.00     63.67 o 
   8   6   1       83.67      116.00     30.66 o 
   9   6   1       32.20       24.00     22.72 o 
  10   6   1      202.08      189.01     42.98 o 
  11   6   1      532.63      359.71     57.15 o 
 -11   7   1      334.82      288.30     48.45 o 
 -10   7   1        0.02       24.04     23.51 o 
  -9   7   1      327.17      312.79     45.50 o 
  -8   7   1     1943.54     1922.21    101.61 o 
  -7   7   1     6231.49     6507.16    252.43 o 
  -6   7   1     1262.30     1278.80     66.21 o 
  -5   7   1        2.55       12.46      9.25 o 
  -4   7   1     2047.24     2210.52     78.34 o 
  -3   7   1     1504.56     1189.96    240.30 o 
  -2   7   1    13017.63    12819.68    176.49 o 
  -1   7   1       76.71       84.71     11.43 o 
   0   7   1     6759.42     7053.49     99.36 o 
   1   7   1     1124.79     1062.40     25.85 o 
   2   7   1      863.98      864.97     29.11 o 
   3   7   1     3809.16     3946.42     67.49 o 
   4   7   1     1028.63     1150.26     45.24 o 
   5   7   1     1271.77     1429.49     52.86 o 
   6   7   1      763.28      701.24     39.13 o 
   7   7   1       25.16       21.18     13.14 o 
   8   7   1      970.37      879.07     70.61 o 
   9   7   1     1451.35     1257.50     89.81 o 
  10   7   1      135.82       73.66     33.73 o 
  11   7   1        2.33       22.24     28.85 o 
 -11   8   1     4321.95     4496.73    205.40 o 
 -10   8   1      141.07      165.43     39.06 o 
  -9   8   1      225.29      263.25     45.86 o 
  -8   8   1     2054.36     1941.25    108.41 o 
  -7   8   1       37.51       42.30     25.24 o 
  -6   8   1     2211.29     2223.29     92.26 o 
  -5   8   1       15.65       17.03     11.74 o 
  -4   8   1     1757.58     1741.18     58.79 o 
  -3   8   1     2150.06     2234.98    120.03 o 
  -2   8   1     1750.99     1738.69     41.91 o 
  -1   8   1    20937.73    21301.40    324.04 o 
   0   8   1     5974.69     6069.53     83.39 o 
   1   8   1      976.31      983.84     25.68 o 
   2   8   1      191.33      220.87     18.16 o 
   3   8   1     4486.71     4540.29     77.86 o 
   4   8   1      502.11      498.32     30.49 o 
   5   8   1     2344.79     2391.02     77.17 o 
   6   8   1      195.27      188.12     23.87 o 
   7   8   1      264.64      213.24     25.04 o 
   8   8   1      543.57      642.24     72.09 o 
   9   8   1       56.68       35.78     30.45 o 
  10   8   1     1150.12     1037.12     88.13 o 
  11   8   1      105.81      123.67     44.70 o 
 -11   9   1      545.53      540.30     70.99 o 
 -10   9   1     2084.20     1986.28    121.30 o 
  -9   9   1      231.50      232.54     46.57 o 
  -8   9   1       90.22       85.49     30.00 o 
  -7   9   1      638.09      668.97     69.08 o 
  -6   9   1     5357.14     5535.54    211.23 o 
  -5   9   1     1899.72     1851.78     96.22 o 
  -4   9   1       29.25       38.15     14.44 o 
  -3   9   1      974.33      940.94     53.77 o 
  -2   9   1     3772.56     3679.79     78.44 o 
  -1   9   1    11339.76    11391.88    186.00 o 
   0   9   1     1428.40     1562.59     35.84 o 
   1   9   1     6157.51     6387.68    108.95 o 
   2   9   1     5268.30     5327.05     90.28 o 
   3   9   1      263.48      240.91     17.81 o 
   4   9   1     6740.98     6856.02    120.31 o 
   5   9   1      516.85      517.04     39.75 o 
   6   9   1     1483.73     1313.26     57.90 o 
   7   9   1      187.90      182.35     25.38 o 
   8   9   1        9.31       59.31     27.30 o 
   9   9   1     2966.57     2628.68    152.67 o 
  10   9   1      270.24      273.69     57.40 o 
 -10  10   1     2051.40     1918.83    125.59 o 
  -9  10   1      244.85      257.01     52.43 o 
  -8  10   1      575.63      611.63     72.62 o 
  -7  10   1     3612.03     3553.03    175.60 o 
  -6  10   1       19.24        9.90     20.21 o 
  -5  10   1    14289.21    14492.69    313.00 o 
  -4  10   1        9.06       16.05     14.46 o 
  -3  10   1     1364.60     1410.34     57.95 o 
  -2  10   1      896.07      918.35     28.32 o 
  -1  10   1      467.44      431.85     22.95 o 
   0  10   1    17689.58    18378.41    241.10 o 
   1  10   1     2417.73     2428.84     53.60 o 
   2  10   1      647.78      643.03     28.96 o 
   3  10   1     1772.66     1805.25     54.77 o 
   4  10   1     4460.01     4732.69     92.41 o 
   5  10   1     5927.89     5915.53    156.52 o 
   6  10   1     3557.14     3473.35    128.57 o 
   7  10   1     1325.07     1299.09     60.28 o 
   8  10   1       71.00       67.69     19.35 o 
   9  10   1      680.98      453.49     70.37 o 
  10  10   1      874.44      855.99     98.71 o 
 -10  11   1      133.27      149.75     49.93 o 
  -9  11   1     1254.86     1179.87     97.53 o 
  -8  11   1       22.81       25.05     29.06 o 
  -7  11   1      412.06      430.70     63.57 o 
  -6  11   1     3972.48     4041.74    111.56 o 
  -5  11   1     3714.78     3573.16    114.24 o 
  -4  11   1      487.54      495.06     89.04 o 
  -3  11   1     4128.04     4058.06    201.51 o 
  -2  11   1     1721.35     1652.85     40.41 o 
  -1  11   1      570.51      609.89     39.22 o 
   0  11   1     4670.78     4791.30     94.72 o 
   1  11   1     1280.91     1354.37     50.55 o 
   2  11   1     1890.26     1940.41     53.40 o 
   3  11   1      134.42      151.24     16.95 o 
   4  11   1      433.24      457.94     26.92 o 
   5  11   1     6174.13     6202.71    246.15 o 
   6  11   1       10.73        9.74     17.87 o 
   7  11   1     2133.81     2146.34    106.79 o 
   8  11   1       65.91       89.42     23.40 o 
   9  11   1        5.61        9.54     32.63 o 
 -10  12   1      394.03      352.97     66.86 o 
  -9  12   1      916.22      921.25    100.29 o 
  -8  12   1        0.06      -14.19     29.83 o 
  -7  12   1       67.84       26.55     33.81 o 
  -6  12   1      252.01      227.44     36.71 o 
  -5  12   1      716.85      748.66     50.16 o 
  -4  12   1     5025.30     4988.21    140.63 o 
  -3  12   1      169.20      192.64     67.69 o 
  -2  12   1      778.33      830.61     43.35 o 
  -1  12   1       12.95       24.71     13.06 o 
   0  12   1      578.74      478.46     29.79 o 
   1  12   1     2606.58     2481.71     63.66 o 
   2  12   1      265.06      303.04     34.29 o 
   3  12   1     1065.24     1034.38     51.04 o 
   4  12   1      705.22      699.89     38.08 o 
   5  12   1       24.68       33.86     20.60 o 
   6  12   1     3227.48     3205.51    108.75 o 
   7  12   1      903.02      856.02     59.49 o 
   8  12   1     1151.08     1070.11     59.44 o 
   9  12   1       78.54       78.35     45.10 o 
  -9  13   1       73.88       67.41     44.23 o 
  -8  13   1      782.06      787.42     96.33 o 
  -7  13   1     1059.81     1088.81    115.01 o 
  -6  13   1       64.09       68.58     23.95 o 
  -5  13   1      859.08      916.08     58.81 o 
  -4  13   1      329.19      352.58     38.74 o 
  -3  13   1     2423.64     2339.93    118.73 o 
  -2  13   1     2501.66     2529.67     56.31 o 
  -1  13   1      293.50      301.31     28.65 o 
   0  13   1       75.87       62.13     16.31 o 
   1  13   1      257.37      257.63     27.33 o 
   2  13   1     1466.07     1409.18     80.62 o 
   3  13   1     1878.13     1899.85     57.59 o 
   4  13   1       62.76       36.27     17.97 o 
   5  13   1      125.57      135.07     40.61 o 
   6  13   1      691.45      667.41     65.39 o 
   7  13   1      817.76      795.69     88.77 o 
   8  13   1     1078.04     1015.75     66.67 o 
  -8  14   1      121.94      161.88     53.33 o 
  -7  14   1       15.27       10.79     33.78 o 
  -6  14   1      261.96      312.35     40.24 o 
  -5  14   1      997.09     1016.96     65.36 o 
  -4  14   1      734.26      651.93     54.24 o 
  -3  14   1        1.22       -2.19     22.31 o 
  -2  14   1       38.22       32.64     17.85 o 
  -1  14   1     1008.55      994.48     58.87 o 
   0  14   1       49.54       37.31     23.08 o 
   1  14   1      563.44      458.14     36.26 o 
   2  14   1      479.12      468.08     33.97 o 
   3  14   1      368.15      344.86     30.19 o 
   4  14   1      465.99      457.89     34.20 o 
   5  14   1      369.87      427.23     75.99 o 
   6  14   1      183.12      189.05     46.67 o 
   7  14   1      440.39      366.73     49.82 o 
   8  14   1        0.78        6.06     26.78 o 
  -8  15   1      772.08      731.53    104.34 o 
  -7  15   1        6.28        8.34     39.45 o 
  -6  15   1      772.16      800.02     65.27 o 
  -5  15   1      428.14      411.16     46.01 o 
  -4  15   1     1230.40     1284.62    107.12 o 
  -3  15   1     1507.87     1504.73     99.51 o 
  -2  15   1       79.00       66.16     20.67 o 
  -1  15   1        3.27       11.97     19.99 o 
   0  15   1      206.94      204.91     38.41 o 
   1  15   1        2.92       -1.64     19.58 o 
   2  15   1     1494.60     1563.32     70.16 o 
   3  15   1      507.21      554.49     38.12 o 
   4  15   1       73.23       65.66     31.73 o 
   5  15   1      269.00      302.59     45.68 o 
   6  15   1        5.28      -11.36     36.59 o 
   7  15   1      228.00      349.63     67.55 o 
  -7  16   1      387.22      373.00     80.74 o 
  -6  16   1        3.25       -9.13     25.65 o 
  -5  16   1       64.04       73.62     57.21 o 
  -4  16   1     2049.90     1951.45    194.11 o 
  -3  16   1       38.00      -15.47     32.49 o 
  -2  16   1     2514.37     2558.74     76.99 o 
  -1  16   1       57.23       23.49     17.41 o 
   0  16   1       19.50        0.25     20.65 o 
   1  16   1     1976.53     1955.90     72.24 o 
   2  16   1     1401.06     1394.55     66.60 o 
   3  16   1       49.79       77.78     22.30 o 
   4  16   1        9.04      -13.14     35.26 o 
   5  16   1       13.03       -8.31     40.71 o 
   6  16   1      376.86      369.90     75.27 o 
  -5  17   1      124.71      141.55     49.82 o 
  -4  17   1      276.03      346.26     71.30 o 
  -3  17   1     2083.32     2106.30    128.32 o 
  -2  17   1      334.16      217.45     42.77 o 
  -1  17   1      162.19      149.45     26.72 o 
   0  17   1      139.85      144.29     33.84 o 
   1  17   1     1143.20     1114.04    137.50 o 
   2  17   1     1187.06     1214.36     82.55 o 
   3  17   1     1787.70     1798.37    120.58 o 
   4  17   1       27.86       21.59     34.18 o 
   5  17   1        0.34        3.59     48.14 o 
  -4  18   1        4.07      -13.20     40.99 o 
  -3  18   1     1641.07     1795.97    145.00 o 
  -2  18   1        1.51      -30.94     30.94 o 
  -1  18   1     1063.66     1114.88     96.21 o 
   0  18   1       87.10       77.73     35.21 o 
   1  18   1        3.02        4.47     30.18 o 
   2  18   1     1790.15     1865.82     96.04 o 
   3  18   1        0.23       11.88     26.74 o 
  -2 -19   2      155.69      186.76     41.92 o 
  -1 -19   2      212.03      211.29     44.86 o 
   0 -19   2       35.70       18.40     24.43 o 
   1 -19   2      162.96      158.25     47.79 o 
   2 -19   2       61.88       94.22     39.78 o 
   3 -19   2       52.32       63.36     53.31 o 
  -4 -18   2       21.01       43.37     35.84 o 
  -3 -18   2       85.66       78.84     33.69 o 
  -2 -18   2     1493.08     1554.96     89.67 o 
  -1 -18   2        4.21        2.62     29.43 o 
   0 -18   2      182.38      197.08     32.93 o 
   1 -18   2       86.62       68.03     25.15 o 
   2 -18   2       89.83       61.99     26.87 o 
   3 -18   2     2101.22     2100.80    129.05 o 
   4 -18   2      510.82      509.53     86.03 o 
   5 -18   2      270.76      301.89     65.87 o 
  -6 -17   2     2031.87     2039.84    146.26 o 
  -5 -17   2      350.23      233.55     67.15 o 
  -4 -17   2      816.21      652.98     69.21 o 
  -3 -17   2      174.96      166.84     26.52 o 
  -2 -17   2      512.14      502.75     38.68 o 
  -1 -17   2      628.81      659.60     46.86 o 
   0 -17   2      876.96      910.05     63.19 o 
   1 -17   2       52.88       51.02     22.45 o 
   2 -17   2      184.42      189.11     28.02 o 
   3 -17   2      340.46      308.42     57.44 o 
   4 -17   2      991.30     1095.86    115.10 o 
   5 -17   2     1475.33     1630.49    121.56 o 
   6 -17   2        1.69        0.79     29.30 o 
  -7 -16   2      410.19      412.32     70.87 o 
  -6 -16   2     1376.85     1254.69    121.82 o 
  -5 -16   2      864.30      963.90    111.23 o 
  -4 -16   2     1593.62     1476.91     94.84 o 
  -3 -16   2      231.16      196.97     25.69 o 
  -2 -16   2        8.00      -12.11     17.81 o 
  -1 -16   2     2432.83     2347.72    109.91 o 
   0 -16   2        1.99      -22.48     22.48 o 
   1 -16   2     3653.38     3579.32     87.13 o 
   2 -16   2        5.54       -9.37     17.44 o 
   3 -16   2      101.83      112.81     45.08 o 
   4 -16   2     2022.98     2177.65    142.99 o 
   5 -16   2        0.34       14.51     26.87 o 
   6 -16   2     2237.53     2315.66    104.32 o 
   7 -16   2       60.50       70.85     25.84 o 
  -7 -15   2      244.34      270.54     43.94 o 
  -6 -15   2       74.78       76.17     29.17 o 
  -5 -15   2     2030.59     1979.58    183.89 o 
  -4 -15   2       41.66       30.74     27.45 o 
  -3 -15   2     4738.90     4601.96    102.15 o 
  -2 -15   2      226.20      211.64     34.52 o 
  -1 -15   2        3.46      -11.14     17.61 o 
   0 -15   2     5452.32     5286.70    123.79 o 
   1 -15   2     2468.05     2431.04     75.71 o 
   2 -15   2     1892.14     1939.33     64.32 o 
   3 -15   2      173.87      148.98     69.46 o 
   4 -15   2      315.79      324.59     47.26 o 
   5 -15   2     1745.57     1921.92     93.72 o 
   6 -15   2     1249.49     1295.05     76.67 o 
   7 -15   2     1519.97     1518.76    133.74 o 
   8 -15   2      334.70      423.04     80.46 o 
  -8 -14   2      493.45      386.59     42.71 o 
  -7 -14   2      380.31      409.78     43.33 o 
  -6 -14   2       69.88       59.92     25.31 o 
  -5 -14   2      724.27      701.09     56.77 o 
  -4 -14   2     3048.77     2744.57    156.05 o 
  -3 -14   2     2694.43     2812.33     71.94 o 
  -2 -14   2     1483.35     1545.48     61.27 o 
  -1 -14   2        2.92       -5.82     14.09 o 
   0 -14   2     4167.66     4287.38     94.09 o 
   1 -14   2     1069.82     1056.23     52.70 o 
   2 -14   2     9116.30     9047.24    180.59 o 
   3 -14   2      284.67      285.52     33.79 o 
   4 -14   2      207.20      221.24     33.44 o 
   5 -14   2      799.75      760.72    120.22 o 
   6 -14   2       78.12       25.32     25.69 o 
   7 -14   2     3776.23     3618.36    117.27 o 
   8 -14   2       49.41       51.86     42.44 o 
   9 -14   2      205.43      188.63     57.11 o 
  -9 -13   2      538.24      493.21     81.93 o 
  -8 -13   2      220.46      185.35     28.02 o 
  -7 -13   2     2033.48     2246.92    104.27 o 
  -6 -13   2       74.71       64.12     24.74 o 
  -5 -13   2      137.03      123.68     27.87 o 
  -4 -13   2     3816.92     3696.07    101.08 o 
  -3 -13   2       13.43        2.02     12.28 o 
  -2 -13   2     1042.90     1149.51     68.20 o 
  -1 -13   2       14.53        0.38     12.97 o 
   0 -13   2      102.40       75.65     16.48 o 
   1 -13   2     4318.45     4227.68    124.37 o 
   2 -13   2      346.54      361.46     26.58 o 
   3 -13   2     2300.29     2257.22     78.91 o 
   4 -13   2      515.44      559.26     47.14 o 
   5 -13   2      698.04      643.78     64.52 o 
   6 -13   2     2011.85     2152.08     89.61 o 
   7 -13   2      971.90      956.38     47.98 o 
   8 -13   2      702.37      664.54     89.14 o 
   9 -13   2       98.27       38.38     41.09 o 
  -9 -12   2      594.05      561.52     81.08 o 
  -8 -12   2      892.32      820.75     77.28 o 
  -7 -12   2        5.81      -13.26     18.09 o 
  -6 -12   2       16.91        6.24     18.19 o 
  -5 -12   2       94.74       93.72     24.26 o 
  -4 -12   2       93.95       88.54     20.55 o 
  -3 -12   2      503.95      521.04     28.01 o 
  -2 -12   2      854.70      915.55     37.01 o 
  -1 -12   2     1197.94     1082.91     40.84 o 
   0 -12   2       65.79       50.60     14.36 o 
   1 -12   2        3.69       10.48     11.81 o 
   2 -12   2     5372.86     5276.40    102.57 o 
   3 -12   2     2200.48     2246.09     88.92 o 
   4 -12   2      145.17      175.11     27.03 o 
   5 -12   2      113.39       81.35     24.03 o 
   6 -12   2     2746.43     2765.11    100.32 o 
   7 -12   2      386.82      381.15     66.82 o 
   8 -12   2     1593.98     1659.63    120.96 o 
   9 -12   2       83.70      101.85     43.26 o 
  10 -12   2      109.55       90.06     46.23 o 
 -10 -11   2      230.72      254.00     57.81 o 
  -9 -11   2        8.39       20.89     26.12 o 
  -8 -11   2      159.11      186.17     40.78 o 
  -7 -11   2       17.36       16.30     16.51 o 
  -6 -11   2      486.24      441.80     51.14 o 
  -5 -11   2      300.46      323.49     34.40 o 
  -4 -11   2      233.60      231.02     25.18 o 
  -3 -11   2      159.96      177.12     18.24 o 
  -2 -11   2      192.65      212.41     18.18 o 
  -1 -11   2      616.16      690.31     30.24 o 
   0 -11   2     1724.30     1748.91     44.23 o 
   1 -11   2      531.14      492.60     31.82 o 
   2 -11   2     1809.52     1895.93     49.14 o 
   3 -11   2      847.52      794.76     33.28 o 
   4 -11   2     2899.88     2699.99     87.24 o 
   5 -11   2     1121.11     1117.54     58.43 o 
   6 -11   2       42.74       35.22     30.22 o 
   7 -11   2      834.40      820.51     88.62 o 
   8 -11   2      704.35      763.58     86.17 o 
   9 -11   2     1656.31     1594.41    115.36 o 
  10 -11   2     1443.25     1461.42    114.87 o 
 -10 -10   2        3.44       14.84     27.95 o 
  -9 -10   2     1628.27     1576.12     94.96 o 
  -8 -10   2      594.12      626.63     63.87 o 
  -7 -10   2      366.48      410.39     34.17 o 
  -6 -10   2      619.09      628.11     43.41 o 
  -5 -10   2      250.07      253.58     29.15 o 
  -4 -10   2      215.71      228.28     27.56 o 
  -3 -10   2     2599.44     2547.05     53.40 o 
  -2 -10   2       12.12       11.40      9.71 o 
  -1 -10   2     1389.28     1325.31     33.61 o 
   0 -10   2      812.88      802.84     33.14 o 
   1 -10   2     3052.47     3104.90     67.12 o 
   2 -10   2     4084.83     4105.79     80.51 o 
   3 -10   2     1060.23     1074.60     34.82 o 
   4 -10   2       85.46       71.32     18.12 o 
   5 -10   2      635.57      657.75     41.17 o 
   6 -10   2      257.01      236.55     21.04 o 
   7 -10   2      330.21      345.10     55.37 o 
   8 -10   2     1458.85     1412.34    100.69 o 
   9 -10   2       96.06       71.90     34.38 o 
  10 -10   2       25.11       31.64     34.31 o 
  11 -10   2      167.04      154.20     48.71 o 
 -11  -9   2       32.64       67.15     38.14 o 
 -10  -9   2      168.25      183.44     46.06 o 
  -9  -9   2     1104.59     1067.33     83.33 o 
  -8  -9   2      352.79      395.63     76.11 o 
  -7  -9   2     3282.36     3047.77     87.22 o 
  -6  -9   2        0.20        1.31     13.23 o 
  -5  -9   2       88.43      117.91     31.02 o 
  -4  -9   2     4795.44     4663.02    122.77 o 
  -3  -9   2     1563.91     1603.20     39.39 o 
  -2  -9   2     6401.29     6516.37    125.33 o 
  -1  -9   2     2916.69     2954.47     53.17 o 
   0  -9   2      384.34      440.06     18.85 o 
   1  -9   2     3902.57     3845.26     75.37 o 
   2  -9   2      515.83      471.70     23.69 o 
   3  -9   2     3194.25     3204.60     69.46 o 
   4  -9   2     1425.21     1435.92     53.80 o 
   5  -9   2       19.08       15.00     13.10 o 
   6  -9   2     1220.76     1200.32    143.96 o 
   7  -9   2      874.68     1005.04     78.17 o 
   8  -9   2      323.81      289.09     50.40 o 
   9  -9   2     1555.56     1648.12    107.98 o 
  10  -9   2      298.79      278.11     55.82 o 
  11  -9   2      237.11      172.83     51.37 o 
 -11  -8   2     1104.64     1128.28     91.89 o 
 -10  -8   2       22.72       24.98     28.17 o 
  -9  -8   2       13.19       28.66     23.34 o 
  -8  -8   2     1982.10     2059.07     95.78 o 
  -7  -8   2     3572.12     3426.43    222.48 o 
  -6  -8   2     2531.05     2523.18     75.75 o 
  -5  -8   2      822.33      708.74     37.15 o 
  -4  -8   2      223.76      241.80     26.18 o 
  -3  -8   2    11390.73    11893.89    170.67 o 
  -2  -8   2    11344.27    11183.64    194.18 o 
  -1  -8   2     2969.68     3006.61     55.87 o 
   0  -8   2     6683.35     6822.29     91.39 o 
   1  -8   2      414.45      435.65     24.68 o 
   2  -8   2     7162.78     7149.93    119.22 o 
   3  -8   2    11455.61    12151.47    260.78 o 
   4  -8   2       61.83       70.33     18.93 o 
   5  -8   2      664.76      652.30     39.12 o 
   6  -8   2      520.24      499.78     27.04 o 
   7  -8   2     1782.25     1963.60    108.82 o 
   8  -8   2     4139.57     4176.69    188.04 o 
   9  -8   2        1.19        2.54     24.09 o 
  10  -8   2      513.04      521.95     67.53 o 
  11  -8   2        0.31      -27.06     27.06 o 
 -11  -7   2     1973.58     1884.82    115.79 o 
 -10  -7   2      420.18      448.04     58.19 o 
  -9  -7   2        5.47        4.47     18.54 o 
  -8  -7   2     3017.53     2744.21    279.19 o 
  -7  -7   2     2743.94     2733.55    133.35 o 
  -6  -7   2     3405.15     3610.12     93.31 o 
  -5  -7   2       14.16       23.96     14.83 o 
  -4  -7   2      194.76      172.92     25.90 o 
  -3  -7   2    11113.24    11381.71    160.61 o 
  -2  -7   2     1739.21     1821.65     39.58 o 
  -1  -7   2    37309.93    37166.40    491.45 o 
   0  -7   2      205.42      262.83     14.57 o 
   1  -7   2     2712.08     2767.97     54.95 o 
   2  -7   2     1933.89     2017.86     43.00 o 
   3  -7   2      409.52      423.70     61.86 o 
   4  -7   2    14680.85    14064.93    697.39 o 
   5  -7   2        5.83       17.96     10.08 o 
   6  -7   2     2304.57     2491.28    119.05 o 
   7  -7   2     1019.19      966.61     68.24 o 
   8  -7   2      625.80      610.91     62.39 o 
   9  -7   2     4321.10     4394.11    194.80 o 
  10  -7   2     2059.49     1959.17    115.98 o 
  11  -7   2      242.92      236.37     46.73 o 
 -12  -6   2     1162.59     1214.53     89.39 o 
 -11  -6   2       77.17       69.38     31.45 o 
 -10  -6   2     4323.88     4415.31    192.66 o 
  -9  -6   2      191.32      257.00     35.23 o 
  -8  -6   2      209.06      230.53     35.33 o 
  -7  -6   2     7968.52     8002.89    236.14 o 
  -6  -6   2     1078.16      943.08     87.19 o 
  -5  -6   2     9070.02     8969.30    194.25 o 
  -3  -6   2     5396.40     5527.24    115.52 o 
  -2  -6   2    15256.66    15698.24    227.60 o 
  -1  -6   2     4185.76     4347.75     68.98 o 
   0  -6   2     8600.01     8818.69    142.10 o 
   1  -6   2    14189.35    14735.01    222.00 o 
   2  -6   2     8011.17     8265.92    147.56 o 
   3  -6   2     5136.42     5316.20    121.10 o 
   4  -6   2     8847.58     9537.84    375.90 o 
   5  -6   2      903.03      940.68     33.10 o 
   6  -6   2     2033.62     2115.91    101.51 o 
   7  -6   2     1084.30     1039.21     67.46 o 
   8  -6   2       55.96       19.55     20.10 o 
   9  -6   2     6502.34     6518.60    260.51 o 
  10  -6   2      365.38      407.55     54.64 o 
  11  -6   2     1546.84     1549.43     99.92 o 
  12  -6   2        0.13        1.22     30.49 o 
 -12  -5   2        0.01        9.73     26.89 o 
 -11  -5   2     1422.82     1495.04     91.95 o 
 -10  -5   2      289.49      301.47     42.36 o 
  -9  -5   2     1486.66     1361.51     79.09 o 
  -8  -5   2      646.40      627.24     47.93 o 
  -7  -5   2      334.88      359.06     45.29 o 
  -6  -5   2     3481.50     3502.69    115.40 o 
  -5  -5   2    17200.63    17456.59    295.06 o 
  -4  -5   2       93.97       89.10     17.41 o 
  -3  -5   2     3326.93     3325.71     68.53 o 
  -2  -5   2     2969.24     3255.15     68.76 o 
  -1  -5   2     2777.74     3074.39     94.75 o 
   0  -5   2     2426.43     2322.28     49.71 o 
   1  -5   2     4312.96     4416.22     82.20 o 
   2  -5   2    20810.07    22491.65    371.30 o 
   3  -5   2     3986.71     4078.02    119.78 o 
   4  -5   2       55.20       64.42     30.15 o 
   5  -5   2    20836.41    21384.72    544.18 o 
   6  -5   2     1675.82     1647.08     81.41 o 
   7  -5   2     2007.78     2084.90     99.07 o 
   8  -5   2      324.90      276.35     38.15 o 
   9  -5   2      206.28      256.29     41.20 o 
  10  -5   2     1611.58     1740.19    100.53 o 
  11  -5   2      756.43      641.62     67.27 o 
  12  -5   2      863.20      992.41     78.75 o 
 -12  -4   2       87.17       91.39     30.80 o 
 -11  -4   2       86.95      106.47     30.59 o 
 -10  -4   2      175.30      180.15     31.64 o 
  -9  -4   2     2413.82     2412.67    109.36 o 
  -8  -4   2       70.54       92.36     36.98 o 
  -7  -4   2       90.81       87.86     31.93 o 
  -6  -4   2     2331.43     2328.18     81.02 o 
  -5  -4   2     3006.04     3138.74    143.18 o 
  -4  -4   2     2756.47     2645.52     64.20 o 
  -3  -4   2     1135.24     1108.34     49.45 o 
  -2  -4   2     8039.17     8582.53    140.31 o 
  -1  -4   2     5644.22     5793.47    124.20 o 
   0  -4   2    17475.21    19305.97    313.57 o 
   1  -4   2    36288.95    37298.00    923.00 o 
   2  -4   2      732.08      769.73     36.85 o 
   3  -4   2     1704.53     1784.76     46.25 o 
   4  -4   2     9706.73    10301.53    207.58 o 
   5  -4   2    17419.53    17778.32    452.15 o 
   6  -4   2     7751.89     7614.64    272.70 o 
   7  -4   2     3894.70     3787.28    151.52 o 
   8  -4   2      440.90      504.82     48.58 o 
   9  -4   2        5.04      -14.63     17.63 o 
  10  -4   2     1448.13     1424.19     85.57 o 
  11  -4   2     1276.27     1244.82     83.17 o 
  12  -4   2     2412.59     2622.99    133.85 o 
 -12  -3   2      182.07      192.45     35.89 o 
 -11  -3   2       52.50       34.25     21.84 o 
 -10  -3   2      382.20      399.58     41.59 o 
  -9  -3   2      220.23      287.34     31.64 o 
  -8  -3   2      265.39      313.38     54.71 o 
  -7  -3   2       90.88       81.48     26.94 o 
  -6  -3   2     1099.12     1025.24     75.44 o 
  -5  -3   2     2649.55     2635.20     81.69 o 
  -4  -3   2     6209.14     6063.01    164.59 o 
  -3  -3   2       27.71       51.42      7.34 o 
  -2  -3   2      518.47       -2.89      2.89 o 
  -1  -3   2     5894.82     6491.96    129.69 o 
   0  -3   2     6173.96     6968.63    178.21 o 
   2  -3   2      238.01      274.13     27.74 o 
   3  -3   2     3796.60     3831.74     82.61 o 
   4  -3   2     1796.60     1880.65     54.89 o 
   5  -3   2     3929.32     4229.64     94.75 o 
   6  -3   2    10038.82     9901.17    342.81 o 
   7  -3   2      312.90      267.19     31.84 o 
   8  -3   2     2668.44     2407.60    109.18 o 
   9  -3   2      221.35      172.55     30.61 o 
  10  -3   2       15.98       11.82     20.44 o 
  11  -3   2     3135.47     3318.76    151.61 o 
  12  -3   2       45.75       60.54     30.10 o 
 -12  -2   2      250.28      240.29     36.81 o 
 -11  -2   2        0.15      -16.57     16.57 o 
 -10  -2   2     1113.29     1164.28     61.57 o 
  -9  -2   2       44.28       42.04     15.59 o 
  -8  -2   2       53.75       73.60     14.48 o 
  -7  -2   2     2574.34     2350.05    143.89 o 
  -6  -2   2       28.25       27.12     21.90 o 
  -5  -2   2     1245.35     1247.88     87.46 o 
  -4  -2   2     4820.35     4677.45    213.80 o 
  -3  -2   2     1605.25     1215.39     75.49 o 
  -2  -2   2    12067.86    12778.70    497.61 o 
  -1  -2   2     1561.19     1522.09     76.92 o 
   0  -2   2     7427.53     7640.58    190.82 o 
   1  -2   2     4454.42     5106.85    196.56 o 
   2  -2   2       24.58       25.15      9.88 o 
   3  -2   2    10518.45    11166.75    195.48 o 
   4  -2   2     9725.88    10185.68    217.27 o 
   5  -2   2      234.34      274.01     14.10 o 
   6  -2   2     1249.18     1267.98     41.60 o 
   7  -2   2     3862.79     3658.92    144.01 o 
   8  -2   2      128.56      131.93     25.82 o 
   9  -2   2        0.52       -5.35     15.99 o 
  10  -2   2        2.26       -9.47     18.33 o 
  11  -2   2       33.41       -6.38     22.25 o 
  12  -2   2      376.83      310.82     46.52 o 
 -12  -1   2      156.28      157.05     28.68 o 
 -11  -1   2      943.47      925.48     38.29 o 
 -10  -1   2     2923.04     3090.88    120.06 o 
  -8  -1   2       54.31       36.13     30.33 o 
  -7  -1   2      282.54      293.79     52.58 o 
  -6  -1   2     1686.12     1552.48    102.86 o 
  -5  -1   2    15540.75    15748.93    625.82 o 
  -4  -1   2      190.53      159.46     30.51 o 
  -3  -1   2     2837.53       -2.00      9.07 o 
  -2  -1   2      621.73      709.98     47.77 o 
  -1  -1   2     2317.45     1351.01     64.94 o 
   0  -1   2     8703.82     9263.93    348.40 o 
   2  -1   2       29.53       24.52      7.69 o 
   3  -1   2       42.61       63.31      8.62 o 
   4  -1   2     6894.33     7495.90    258.62 o 
   5  -1   2    10974.63    11244.97    229.55 o 
   6  -1   2     4942.30     5100.61    168.55 o 
   7  -1   2      174.88      165.45     24.56 o 
   8  -1   2     1219.64     1125.53     63.10 o 
   9  -1   2      165.32      178.89     30.51 o 
  10  -1   2      631.29      825.58     58.45 o 
  11  -1   2      238.68      206.05     37.92 o 
  12  -1   2      199.38      221.93     41.24 o 
  -8   0   2     1281.06     1359.45     77.74 o 
  -7   0   2      240.17      279.99     37.85 o 
  -6   0   2     5594.40     5448.09    251.10 o 
  -5   0   2       53.49       27.78     20.21 o 
  -4   0   2    25538.31    25642.59    978.29 o 
  -3   0   2     2085.09      865.32     56.91 o 
  -2   0   2      163.30      208.94     26.48 o 
  -1   0   2     1455.65        1.43      2.93 o 
   0   0   2     3741.01     4249.77    121.11 o 
   1   0   2    20709.98    23024.91    852.63 o 
   3   0   2     2735.01     3078.63     66.69 o 
   4   0   2     2588.36     2652.08     58.41 o 
   5   0   2      193.70      188.01     22.08 o 
   6   0   2     8757.07     9404.18    248.65 o 
   7   0   2     1997.16     2077.03     91.92 o 
   8   0   2      314.02      324.57     36.19 o 
   9   0   2       66.45       80.72     22.79 o 
  10   0   2       24.19       -3.66     19.11 o 
  11   0   2      243.85      269.23     40.79 o 
  12   0   2      636.52      612.52     44.69 o 
  -8   1   2     6143.36     6151.14    211.89 o 
  -7   1   2     4759.61     4767.50    168.63 o 
  -6   1   2      251.32      265.99     34.11 o 
  -5   1   2    11506.72    12460.27    358.80 o 
  -4   1   2     7670.54     7806.68    231.79 o 
  -2   1   2    16567.91    17836.31    481.43 o 
  -1   1   2     8965.36    10338.82    400.77 o 
   0   1   2     4227.71     4925.04    126.25 o 
   1   1   2    10214.18    11716.67    447.63 o 
   2   1   2    12572.80     8728.65    297.70 o 
   3   1   2    24462.35    24683.20    480.59 o 
   4   1   2        1.10        6.52      5.56 o 
   5   1   2      446.05      496.68     48.06 o 
   6   1   2    10661.62    11217.27    295.55 o 
   7   1   2       82.53      103.66     20.68 o 
   8   1   2     4941.86     5318.57    204.09 o 
   9   1   2       60.29       71.74     23.11 o 
  10   1   2      636.67      631.78     59.24 o 
  11   1   2      742.07      759.07     44.04 o 
  12   1   2      436.49      556.87     64.12 o 
  -8   2   2    13578.97    14045.79    419.41 o 
  -7   2   2        5.53       -3.62     16.61 o 
  -6   2   2    12095.68    12079.75    477.05 o 
  -5   2   2      259.83      252.96     31.01 o 
  -4   2   2        7.43       18.78     12.26 o 
  -3   2   2    28259.26    27060.45   2493.14 o 
  -2   2   2     1039.54     1206.97     76.64 o 
  -1   2   2    15151.61    16434.12    399.52 o 
   0   2   2     1624.27     1999.34     61.56 o 
   1   2   2     3595.43     4061.37    106.63 o 
   2   2   2    66744.68    69206.59   1696.74 o 
   4   2   2     6003.57     6109.35    130.48 o 
   5   2   2        2.20       -2.63      5.51 o 
   6   2   2      583.62      591.72     42.17 o 
   7   2   2      924.61      944.81     57.74 o 
   8   2   2     5290.55     5198.68    203.56 o 
   9   2   2     1599.64     1611.17     62.23 o 
  10   2   2       92.70      118.10     30.77 o 
  11   2   2      491.34      644.97     66.18 o 
  12   2   2      343.14      251.18     46.92 o 
 -11   3   2      211.22      253.19     32.12 o 
  -8   3   2       12.23       -1.34     28.44 o 
  -7   3   2     7788.72     8163.17    258.96 o 
  -6   3   2     8739.44     8630.85    265.61 o 
  -5   3   2     4415.38     4344.42    148.20 o 
  -4   3   2     2204.52     2275.11     49.21 o 
  -3   3   2     1687.30     1631.95     41.10 o 
  -1   3   2     1619.28     1593.95     71.98 o 
   0   3   2     6421.58     7075.16    164.66 o 
   1   3   2     1210.20     1204.26     35.78 o 
   2   3   2    14175.19    14401.68    268.18 o 
   3   3   2    13092.95    13253.09    269.82 o 
   4   3   2    26563.62    27564.75    672.52 o 
   5   3   2      197.44      245.34     28.46 o 
   6   3   2      660.61      646.47     30.34 o 
   7   3   2     4313.23     4354.41    124.32 o 
   8   3   2      446.09      530.64     53.49 o 
   9   3   2     2572.06     2519.31    123.73 o 
  10   3   2      149.83      151.85     35.28 o 
  11   3   2       19.95        9.86     24.93 o 
  12   3   2     1101.26     1093.57     84.97 o 
 -12   4   2      303.83      273.80     39.26 o 
 -11   4   2      114.75      118.38     27.65 o 
 -10   4   2      609.46      644.12     45.73 o 
  -9   4   2       14.91       18.62     14.91 o 
  -8   4   2     2043.06     2061.37     86.16 o 
  -7   4   2     1737.83     1717.94     63.51 o 
  -6   4   2     4522.57     4567.04    134.57 o 
  -5   4   2     2008.77     2082.07     70.55 o 
  -4   4   2      642.54      653.44     44.69 o 
  -3   4   2      946.53      993.50     50.34 o 
  -2   4   2    19747.32    20069.12    398.90 o 
  -1   4   2      823.46      800.03     61.23 o 
   0   4   2     9448.20     9982.25    185.77 o 
   1   4   2     5871.54     6263.07    100.61 o 
   2   4   2       47.24       76.56      9.72 o 
   3   4   2    23133.26    23689.43    392.49 o 
   4   4   2     1198.96     1249.21     98.08 o 
   5   4   2     5873.83     6041.35    251.79 o 
   6   4   2       63.26       69.63     11.86 o 
   7   4   2     1558.56     1616.30     71.28 o 
   8   4   2     3842.86     3558.24    158.62 o 
   9   4   2     1358.03     1230.05     81.63 o 
  10   4   2     1039.22      921.65     73.34 o 
  11   4   2      160.68      227.89     44.51 o 
 -12   5   2      157.17      145.80     35.79 o 
 -11   5   2     1173.16     1265.59     75.88 o 
 -10   5   2      308.93      320.31     40.03 o 
  -9   5   2      499.52      368.24     39.90 o 
  -8   5   2      169.86      209.51     28.99 o 
  -7   5   2      902.22      955.05     99.88 o 
  -6   5   2     2722.40     2725.90    106.32 o 
  -5   5   2      359.69      310.08     40.36 o 
  -4   5   2     3787.71     3815.99     74.37 o 
  -3   5   2     1902.46     2040.90     71.54 o 
  -2   5   2     4430.63     4550.20     85.30 o 
  -1   5   2     6237.93     5911.14     87.33 o 
   0   5   2    13928.61    14474.98    234.62 o 
   1   5   2        0.54        5.73      6.44 o 
   2   5   2     1388.97     1461.31     35.13 o 
   3   5   2     2384.63     2442.85     73.03 o 
   4   5   2     5042.46     5348.85    292.02 o 
   5   5   2     3031.46     3061.76     82.15 o 
   6   5   2      121.09      120.51     16.64 o 
   7   5   2       66.27       70.88     24.23 o 
   8   5   2     1259.93     1370.05     86.20 o 
   9   5   2       81.23       39.90     24.56 o 
  10   5   2     3599.83     3783.91    180.04 o 
  11   5   2       21.91       26.20     28.08 o 
 -12   6   2       10.30       -3.06     27.78 o 
 -11   6   2       44.31       36.54     27.02 o 
 -10   6   2      286.86      264.19     40.17 o 
  -9   6   2      435.78      435.99     47.08 o 
  -8   6   2     1525.75     1648.62     86.65 o 
  -7   6   2      222.09      217.68     65.01 o 
  -6   6   2       46.16       58.28     39.12 o 
  -5   6   2      809.56      800.69     46.11 o 
  -4   6   2     2388.24     2427.29     84.44 o 
  -3   6   2     1065.59     1082.96     85.31 o 
  -2   6   2      603.21      542.58     21.35 o 
  -1   6   2     1972.58     1970.37     46.92 o 
   0   6   2       68.59       82.28     10.11 o 
   1   6   2     8663.12     8810.21    128.84 o 
   2   6   2     4299.47     4339.23     79.87 o 
   3   6   2     1446.58     1505.39     36.54 o 
   4   6   2       45.04       50.96     13.71 o 
   5   6   2      230.97      188.47     29.39 o 
   6   6   2     2653.77     2674.99    105.25 o 
   7   6   2      555.26      600.75     32.79 o 
   8   6   2      166.48      163.36     36.13 o 
   9   6   2     1106.85     1190.52     86.52 o 
  10   6   2       31.48        8.18     25.80 o 
  11   6   2      497.65      398.21     61.70 o 
 -11   7   2     1093.05     1303.45     88.78 o 
 -10   7   2       27.00       -2.07     24.02 o 
  -9   7   2      459.00      468.28     53.65 o 
  -8   7   2      346.39      346.09     45.06 o 
  -7   7   2      617.32      693.82     47.94 o 
  -6   7   2     1122.40     1124.85    127.61 o 
  -5   7   2       42.22       48.87     13.58 o 
  -4   7   2      464.17      396.49     44.61 o 
  -3   7   2     1909.35     1807.24     93.03 o 
  -2   7   2       23.06       19.93      7.98 o 
  -1   7   2     3554.95     3523.59     67.94 o 
   0   7   2     8129.79     8371.50    121.90 o 
   1   7   2      241.27      281.26     14.39 o 
   2   7   2       19.88        9.55      6.54 o 
   3   7   2     1154.61     1208.13     31.60 o 
   4   7   2      493.58      527.55     30.26 o 
   5   7   2     1290.42     1306.48     59.49 o 
   6   7   2      671.81      585.20     38.63 o 
   7   7   2      362.46      386.46     33.81 o 
   8   7   2        2.89       28.13     23.80 o 
   9   7   2      178.21      179.23     42.37 o 
  10   7   2      682.18      550.95     71.83 o 
  11   7   2      722.21      707.16     83.93 o 
 -11   8   2      636.56      700.99     75.28 o 
 -10   8   2      899.81      752.92     75.18 o 
  -9   8   2       58.25       96.19     32.25 o 
  -8   8   2      544.17      556.98     60.50 o 
  -7   8   2     2469.46     2421.15    100.57 o 
  -6   8   2      203.09      186.94     70.73 o 
  -5   8   2     3745.17     3873.37    100.21 o 
  -4   8   2       13.00       25.82     15.74 o 
  -3   8   2     1625.53     1637.89     70.29 o 
  -2   8   2     8498.44     8643.51    195.00 o 
  -1   8   2      516.13      492.71     24.65 o 
   0   8   2     3519.45     3673.50     64.48 o 
   1   8   2     2964.99     3025.47     82.27 o 
   2   8   2     1420.52     1460.34     36.63 o 
   3   8   2      714.32      741.68     27.05 o 
   4   8   2        0.60       -4.60      7.96 o 
   5   8   2      964.31      859.00     59.53 o 
   6   8   2      479.14      563.76     70.40 o 
   7   8   2       68.22       83.90     19.75 o 
   8   8   2     1115.44     1133.68     88.56 o 
   9   8   2       90.44       80.14     34.98 o 
  10   8   2       68.72       66.51     34.72 o 
 -11   9   2     3790.69     4207.59    203.27 o 
 -10   9   2      240.52      281.84     51.78 o 
  -9   9   2     1846.81     1837.12    112.61 o 
  -8   9   2       13.52       -1.11     20.07 o 
  -7   9   2       39.72       36.74     23.78 o 
  -6   9   2     9991.36    10283.43    222.06 o 
  -5   9   2      882.49      951.49     67.88 o 
  -4   9   2      676.31      632.02     56.89 o 
  -3   9   2        0.10       11.20     12.29 o 
  -2   9   2     1826.67     1836.11     74.97 o 
  -1   9   2    19186.72    19383.25    269.97 o 
   0   9   2     9271.34     9822.25    137.71 o 
   1   9   2     6630.80     6662.21    100.25 o 
   2   9   2     1924.84     2007.87     49.11 o 
   3   9   2      478.83      512.49     25.04 o 
   4   9   2      852.51      865.45     32.47 o 
   5   9   2     7827.81     7564.16    185.65 o 
   6   9   2      113.18       96.35     21.07 o 
   7   9   2      198.64      209.54     28.10 o 
   8   9   2      202.90      177.90     25.44 o 
   9   9   2       92.65       96.65     39.57 o 
  10   9   2     1477.75     1507.91    115.82 o 
 -10  10   2     2591.47     2410.92    141.23 o 
  -9  10   2     2372.16     2495.32    144.02 o 
  -8  10   2      634.79      626.73     74.26 o 
  -7  10   2      122.11      117.78     37.47 o 
  -6  10   2     4256.74     4251.25    173.99 o 
  -5  10   2     1603.05     1641.44    122.76 o 
  -4  10   2     4118.31     4083.21    114.78 o 
  -3  10   2      596.96      609.14     42.91 o 
  -2  10   2      121.44      139.88     16.04 o 
  -1  10   2     3460.35     3638.22     81.89 o 
   0  10   2     1591.13     1643.72     42.01 o 
   1  10   2    15546.23    16269.11    233.73 o 
   2  10   2      458.37      430.75     24.05 o 
   3  10   2     1475.88     1442.06     40.23 o 
   4  10   2     3415.41     3454.98    107.73 o 
   5  10   2      276.49      306.41     39.63 o 
   6  10   2     1340.68     1393.19     63.76 o 
   7  10   2      564.85      548.56     44.11 o 
   8  10   2      186.00      221.50     30.32 o 
   9  10   2      414.09      298.50     60.05 o 
  10  10   2      214.56      275.72     61.01 o 
 -10  11   2     1571.43     1526.18    115.00 o 
  -9  11   2      125.32      142.01     45.01 o 
  -8  11   2     1182.34     1001.26     97.34 o 
  -7  11   2        4.01        8.69     27.67 o 
  -6  11   2        3.79       -3.57     14.23 o 
  -5  11   2     5015.26     5452.59    160.81 o 
  -4  11   2       75.00       71.06     20.53 o 
  -3  11   2     6018.22     6277.00    163.76 o 
  -2  11   2       39.24       35.61     12.57 o 
  -1  11   2      390.50      384.77     22.86 o 
   0  11   2     5765.97     6046.17    114.26 o 
   1  11   2     1366.74     1415.53     45.27 o 
   2  11   2     4624.45     4636.83     95.25 o 
   3  11   2      366.85      372.73     24.42 o 
   4  11   2     1143.31     1211.20     41.19 o 
   5  11   2      697.64      684.07     51.26 o 
   6  11   2     1695.05     1790.77     75.70 o 
   7  11   2      754.74      740.37    117.94 o 
   8  11   2      448.92      439.63     46.24 o 
   9  11   2      229.48      208.88     58.20 o 
  -9  12   2     1167.46      971.43    103.58 o 
  -8  12   2      760.89      776.37     93.62 o 
  -7  12   2     1815.66     1949.24    130.52 o 
  -6  12   2        8.00       -0.84     16.09 o 
  -5  12   2      406.61      441.91     40.06 o 
  -4  12   2     2757.68     2765.03    165.63 o 
  -3  12   2     4055.00     4025.68    122.14 o 
  -2  12   2      858.57      837.36     30.87 o 
  -1  12   2      628.99      697.36     40.57 o 
   0  12   2     1143.99     1126.87     42.00 o 
   1  12   2     1104.11     1140.88     44.90 o 
   2  12   2     3678.88     3702.10     84.01 o 
   3  12   2      633.87      607.30     35.19 o 
   4  12   2      794.25      790.96     37.16 o 
   5  12   2     2072.08     2101.92     84.93 o 
   6  12   2       49.79       47.03     24.36 o 
   7  12   2     4295.41     4243.44    133.46 o 
   8  12   2      136.27      211.46     35.41 o 
   9  12   2      710.53      618.40     91.04 o 
  -9  13   2      493.64      546.95     82.90 o 
  -8  13   2      479.49      409.46     73.28 o 
  -7  13   2     1671.42     1893.12    136.32 o 
  -6  13   2       10.25       10.39     18.16 o 
  -5  13   2       98.85       72.34     23.90 o 
  -4  13   2     1800.61     1777.41     78.25 o 
  -3  13   2       90.92       97.37     26.22 o 
  -2  13   2     6637.18     6685.33    112.51 o 
  -1  13   2      608.49      577.05     35.46 o 
   0  13   2      204.94      264.53     24.99 o 
   1  13   2      174.74      206.21     25.84 o 
   2  13   2      420.18      414.09     31.14 o 
   3  13   2     3882.08     3878.57     89.87 o 
   4  13   2      231.18      294.80     45.98 o 
   5  13   2       54.55       45.33     31.56 o 
   6  13   2     1089.10     1074.82     77.32 o 
   7  13   2      565.85      583.66     52.91 o 
   8  13   2     1266.21     1313.73     77.85 o 
  -8  14   2      622.96      551.85     86.21 o 
  -7  14   2      319.36      188.68     56.92 o 
  -6  14   2       27.51       50.05     28.19 o 
  -5  14   2      132.53      121.50     29.79 o 
  -4  14   2       17.06       -1.44     21.04 o 
  -3  14   2     1590.63     1795.49     82.79 o 
  -2  14   2      419.92      385.56     31.65 o 
  -1  14   2      364.23      407.13     34.93 o 
   0  14   2      742.89      723.73     39.67 o 
   1  14   2        3.01       42.09     19.26 o 
   2  14   2      681.99      646.73     39.43 o 
   3  14   2     1477.92     1480.41     57.01 o 
   4  14   2        8.07       11.70     17.01 o 
   5  14   2      193.81      187.55     37.42 o 
   6  14   2        2.25        3.06     31.28 o 
  -6  15   2      199.76      235.04     38.37 o 
  -5  15   2      278.31      270.84     63.07 o 
  -4  15   2      238.59      256.41     40.16 o 
  -3  15   2       66.26       41.38     33.48 o 
  -2  15   2      810.49      846.74     60.58 o 
  -1  15   2      745.87      677.47     45.12 o 
   0  15   2        1.56       -4.19     16.75 o 
   1  15   2       40.14       -4.06     20.41 o 
   2  15   2      359.50      325.96     30.79 o 
   3  15   2       94.01       99.49     22.82 o 
   4  15   2      688.73      614.30     49.22 o 
   5  15   2      217.71      192.67     43.92 o 
   6  15   2       17.13       14.98     41.52 o 
  -6  16   2        2.90       -0.70     25.03 o 
  -5  16   2        3.53      -22.82     22.82 o 
  -4  16   2     1141.51     1123.39     97.81 o 
  -3  16   2     1470.38     1372.04    118.72 o 
  -2  16   2       10.38       -1.45     28.03 o 
  -1  16   2      327.85      331.76     34.54 o 
   0  16   2       27.92      -10.00     19.77 o 
   1  16   2      521.03      415.27     39.07 o 
   2  16   2      933.55      849.78     52.90 o 
   3  16   2      348.54      400.52     42.28 o 
   4  16   2       36.48       87.19     37.21 o 
   5  16   2       27.98      -19.43     40.34 o 
  -5  17   2       14.22       16.43     40.47 o 
  -4  17   2      740.45      748.52     97.88 o 
  -3  17   2       42.82       24.52     49.07 o 
  -2  17   2     1977.00     1908.03    102.76 o 
  -1  17   2       50.42       50.97     21.03 o 
   0  17   2      743.19      734.06     63.98 o 
   1  17   2      383.80      372.61     51.33 o 
   2  17   2      118.14      105.45     37.87 o 
   3  17   2      520.91      496.17     46.45 o 
   4  17   2     1172.34     1205.19     93.80 o 
  -3  18   2      192.27      131.02     60.24 o 
  -2  18   2      559.10      585.17     67.41 o 
  -1  18   2      661.76      724.62     52.34 o 
   0  18   2      845.99      771.64     66.56 o 
   1  18   2       97.27      100.59     37.70 o 
   2  18   2      223.73      189.63     43.45 o 
  -3 -19   3      194.01      196.56     49.19 o 
  -2 -19   3       12.99      -29.27     29.27 o 
  -1 -19   3        3.12      -13.28     30.65 o 
   0 -19   3      268.03      232.10     41.68 o 
   1 -19   3      314.20      286.98     39.18 o 
   2 -19   3       20.59       18.92     35.93 o 
   3 -19   3      145.09      124.69     42.39 o 
   4 -19   3       59.77      -14.08     41.60 o 
  -5 -18   3       17.94       -5.90     42.23 o 
  -4 -18   3        8.48       44.70     37.65 o 
  -3 -18   3      252.34      214.80     34.05 o 
  -2 -18   3      332.67      309.90     40.04 o 
  -1 -18   3      288.53      232.11     39.45 o 
   0 -18   3      121.09       64.06     24.45 o 
   1 -18   3       53.26       15.04     22.87 o 
   2 -18   3       20.65       31.67     22.05 o 
   3 -18   3       99.94       55.67     48.64 o 
   4 -18   3      294.99      130.57     53.87 o 
   5 -18   3      658.57      623.97     86.24 o 
  -6 -17   3      169.88       99.95     48.72 o 
  -5 -17   3     1421.66     1363.51    134.95 o 
  -4 -17   3      241.91      247.54     48.60 o 
  -3 -17   3        0.07       40.01     20.13 o 
  -2 -17   3      191.54      147.92     26.22 o 
  -1 -17   3        1.38      -19.17     19.17 o 
   0 -17   3      670.40      688.30     55.46 o 
   1 -17   3        6.15       18.93     21.02 o 
   2 -17   3        8.94        8.47     19.00 o 
   3 -17   3      116.58      102.13     50.40 o 
   4 -17   3       94.81      108.14     49.08 o 
   5 -17   3      523.67      354.07     66.91 o 
   6 -17   3      647.09      666.89     63.73 o 
  -7 -16   3        2.60       -1.44     40.01 o 
  -6 -16   3     1100.08      971.15    106.05 o 
  -5 -16   3      144.00      152.70     45.72 o 
  -4 -16   3     2353.16     2292.62     98.78 o 
  -3 -16   3      833.28      758.23     43.26 o 
  -2 -16   3      199.46      187.86     26.32 o 
  -1 -16   3      494.10      470.83     39.04 o 
   0 -16   3     1078.76     1042.49     64.59 o 
   1 -16   3      757.04      775.53     41.05 o 
   2 -16   3      685.81      685.31     43.64 o 
   3 -16   3      278.02      288.35     52.77 o 
   4 -16   3      689.51      773.53     92.86 o 
   5 -16   3     1756.25     1948.67     97.66 o 
   6 -16   3       30.28       32.17     28.10 o 
   7 -16   3      669.56      710.88     60.81 o 
  -8 -15   3      156.55      181.45     33.37 o 
  -7 -15   3      113.11      117.25     33.90 o 
  -6 -15   3      968.68     1052.09     70.80 o 
  -5 -15   3     1029.20     1042.86    112.95 o 
  -4 -15   3     5248.85     5282.09    159.49 o 
  -3 -15   3      472.05      438.12     52.16 o 
  -2 -15   3      495.29      497.20     34.95 o 
  -1 -15   3     1008.89      857.41     44.17 o 
   0 -15   3        9.61       17.94     22.49 o 
   1 -15   3     6096.81     6269.58    125.62 o 
   2 -15   3        9.69        7.21     17.58 o 
   3 -15   3      380.23      366.65     53.88 o 
   4 -15   3      409.31      390.91    101.12 o 
   5 -15   3        0.11       -8.79     23.07 o 
   6 -15   3     5818.03     6276.44    399.96 o 
   7 -15   3     1553.61     1450.26     72.31 o 
   8 -15   3      639.54      658.57     99.33 o 
  -8 -14   3     2497.96     2524.12     94.89 o 
  -7 -14   3      215.20      234.98     35.32 o 
  -6 -14   3      185.94      216.94     34.25 o 
  -5 -14   3     1476.36     1494.59    103.23 o 
  -4 -14   3      419.23      388.05     36.06 o 
  -3 -14   3     3016.38     3244.78     78.57 o 
  -2 -14   3      890.80      885.60     78.83 o 
  -1 -14   3     1428.92     1290.70     48.28 o 
   0 -14   3     2058.12     1949.48     57.40 o 
   1 -14   3     2288.37     2236.74     68.78 o 
   2 -14   3     2722.28     2628.15     74.95 o 
   3 -14   3     2747.96     2705.05     81.19 o 
   4 -14   3        0.65       23.90     22.01 o 
   5 -14   3      418.61      493.20     69.82 o 
   6 -14   3     2287.16     2390.04    110.62 o 
   7 -14   3     2251.59     2174.17     85.37 o 
   8 -14   3     1084.92     1080.11    119.92 o 
   9 -14   3      124.94      173.96     55.99 o 
  -9 -13   3     1490.49     1614.20    127.90 o 
  -8 -13   3     1400.17     1428.82     61.95 o 
  -7 -13   3     1541.04     1800.79     77.86 o 
  -6 -13   3      690.88      616.05     50.31 o 
  -5 -13   3      423.78      464.18     44.54 o 
  -4 -13   3     1291.70     1296.44     90.63 o 
  -3 -13   3     2265.48     2318.77     56.52 o 
  -2 -13   3      971.79     1044.75     56.25 o 
  -1 -13   3     1757.63     1734.99     52.54 o 
   0 -13   3      981.58      990.27     41.82 o 
   1 -13   3      829.26      760.20     36.67 o 
   2 -13   3     8518.58     8601.42    154.16 o 
   3 -13   3        0.29        1.03     16.56 o 
   4 -13   3     2934.68     3108.20    104.01 o 
   5 -13   3        4.52       11.53     18.66 o 
   6 -13   3      201.72      219.82     33.53 o 
   7 -13   3     2789.28     2839.42     96.36 o 
   8 -13   3        1.32       43.18     38.20 o 
   9 -13   3     1486.96     1635.10    129.67 o 
 -10 -12   3       66.31       49.07     40.64 o 
  -9 -12   3      326.51      378.81     67.80 o 
  -8 -12   3      712.28      586.34    115.08 o 
  -7 -12   3     2511.01     2754.97     96.17 o 
  -6 -12   3       12.65       28.84     20.65 o 
  -5 -12   3     2076.52     2098.48     80.53 o 
  -4 -12   3     1342.40     1242.45     66.85 o 
  -3 -12   3      225.37      210.00     19.06 o 
  -2 -12   3     9266.49     9564.17    151.87 o 
  -1 -12   3     1773.75     1693.71     59.57 o 
   0 -12   3     3408.20     3363.66     68.76 o 
   1 -12   3      775.61      806.70     37.29 o 
   2 -12   3      681.12      690.66     33.96 o 
   3 -12   3     8631.91     8829.48    171.56 o 
   4 -12   3     4156.82     4376.18    125.58 o 
   5 -12   3     2035.96     2136.92    118.90 o 
   6 -12   3      190.21      193.70     23.88 o 
   7 -12   3      381.13      396.90     30.99 o 
   8 -12   3     2042.92     2275.85    146.75 o 
   9 -12   3     1756.67     1802.61    130.82 o 
  10 -12   3      548.50      570.98     83.81 o 
 -10 -11   3      270.14      321.37     62.89 o 
  -9 -11   3      275.91      303.38     49.40 o 
  -8 -11   3      179.48      158.98     44.64 o 
  -7 -11   3       60.67       27.68     18.12 o 
  -6 -11   3     3982.79     3986.95    117.21 o 
  -5 -11   3     1089.01     1091.99     80.74 o 
  -4 -11   3      178.45      181.49     26.67 o 
  -3 -11   3      286.60      277.01     19.64 o 
  -2 -11   3     1634.83     1714.40     43.82 o 
  -1 -11   3     1507.75     1547.03     41.41 o 
   0 -11   3     2496.55     2523.47     55.33 o 
   1 -11   3      294.57      320.09     23.07 o 
   2 -11   3      363.90      326.27     22.90 o 
   3 -11   3        1.98       39.96     12.26 o 
   4 -11   3     2034.94     1991.39    113.84 o 
   5 -11   3     8564.29     8753.09    239.31 o 
   6 -11   3       35.77       31.39     14.08 o 
   7 -11   3      147.20      178.90     43.99 o 
   8 -11   3     1541.24     1653.44    116.71 o 
   9 -11   3        2.01       35.60     32.66 o 
  10 -11   3     1211.23     1192.14    116.37 o 
 -10 -10   3       96.63      152.58     44.58 o 
  -9 -10   3       83.02      119.11     32.97 o 
  -8 -10   3     1031.34     1029.67    118.82 o 
  -7 -10   3     1611.82     1617.01    122.30 o 
  -6 -10   3      106.86      117.32     22.31 o 
  -5 -10   3      136.67      178.73     24.72 o 
  -4 -10   3      195.44      214.91     26.29 o 
  -3 -10   3      717.97      753.30     33.62 o 
  -2 -10   3     1128.79     1178.29     33.85 o 
  -1 -10   3     1887.16     1897.42     41.10 o 
   0 -10   3      146.75      157.89     13.41 o 
   1 -10   3        2.11        6.68     10.83 o 
   2 -10   3      385.96      390.74     23.38 o 
   3 -10   3     1401.21     1496.10     43.29 o 
   4 -10   3     6008.85     5913.31    147.05 o 
   5 -10   3      398.65      378.85     36.50 o 
   6 -10   3      668.26      658.78     41.98 o 
   7 -10   3      289.74      287.91     50.49 o 
   8 -10   3      148.00      155.22     42.12 o 
   9 -10   3     1171.94     1085.30     92.18 o 
  10 -10   3     1185.14     1173.19     99.21 o 
  11 -10   3      209.17      186.24     52.75 o 
 -11  -9   3      136.67      150.35     43.80 o 
 -10  -9   3      189.73      258.31     51.19 o 
  -9  -9   3      949.91      907.47     73.74 o 
  -8  -9   3     1088.37     1099.25     72.60 o 
  -7  -9   3     1759.16     1798.11     56.62 o 
  -6  -9   3     1856.53     1790.15     63.67 o 
  -5  -9   3       43.62       52.40     16.13 o 
  -4  -9   3        2.50        7.26     12.20 o 
  -3  -9   3      981.25     1055.53     29.89 o 
  -2  -9   3       47.63       40.32      9.69 o 
  -1  -9   3     1650.56     1631.72     36.41 o 
   0  -9   3     1363.42     1343.15     32.45 o 
   1  -9   3     2178.05     2273.74     52.40 o 
   2  -9   3      583.17      614.52     32.32 o 
   3  -9   3       78.09       90.73     12.36 o 
   4  -9   3      767.95      802.46     39.91 o 
   5  -9   3      565.41      559.06     40.45 o 
   6  -9   3      514.49      476.42     42.22 o 
   7  -9   3      527.69      458.01     59.61 o 
   8  -9   3       19.30       22.34     26.35 o 
   9  -9   3      257.82      166.16     42.90 o 
  10  -9   3      136.13      209.71     49.59 o 
  11  -9   3      390.12      309.12     59.83 o 
 -11  -8   3       17.16       27.70     30.17 o 
 -10  -8   3      414.55      509.56     65.69 o 
  -9  -8   3      223.50      199.47     47.80 o 
  -8  -8   3     1215.25     1317.45     75.39 o 
  -7  -8   3     5334.28     5491.27    261.12 o 
  -6  -8   3      460.25      533.11     33.84 o 
  -5  -8   3     1722.83     1613.49     56.92 o 
  -4  -8   3      624.42      637.32     37.00 o 
  -3  -8   3      274.16      313.59     17.50 o 
  -2  -8   3    12583.51    12771.75    193.16 o 
  -1  -8   3      530.34      600.16     23.71 o 
   0  -8   3      238.73      244.07     14.69 o 
   1  -8   3      101.34      134.58     14.49 o 
   2  -8   3      367.17      381.42     28.70 o 
   3  -8   3     7156.95     7383.69    135.77 o 
   4  -8   3     1312.80     1244.40     76.32 o 
   5  -8   3      489.23      510.85     35.04 o 
   6  -8   3      139.47      145.25     17.84 o 
   7  -8   3       85.33      100.61     31.49 o 
   8  -8   3     1117.40      991.54     77.25 o 
   9  -8   3     2704.60     2815.40    148.51 o 
  10  -8   3      132.54       81.30     35.32 o 
  11  -8   3       12.48       -6.24     29.82 o 
 -11  -7   3     3490.82     3604.74    176.25 o 
 -10  -7   3      444.02      509.15     60.46 o 
  -9  -7   3      311.39      352.11     42.28 o 
  -8  -7   3     1435.98     1477.74    137.27 o 
  -7  -7   3     1449.70     1656.71     77.53 o 
  -6  -7   3     1267.12     1388.91     45.26 o 
  -5  -7   3     1301.90     1379.31     48.76 o 
  -4  -7   3     4817.70     4748.06    151.64 o 
  -3  -7   3     2952.52     2785.71     71.92 o 
  -2  -7   3     9492.26     9421.60    136.06 o 
  -1  -7   3     3311.54     3376.42     58.47 o 
   0  -7   3    11049.62    10682.23    153.92 o 
   1  -7   3      365.04      401.89     20.69 o 
   2  -7   3      196.74      223.85     14.60 o 
   3  -7   3    13825.17    13927.70    316.57 o 
   4  -7   3      751.73      775.24     44.31 o 
   5  -7   3     2587.63     2588.32     80.52 o 
   6  -7   3      138.00      125.53     29.06 o 
   7  -7   3       56.43       87.23     26.20 o 
   8  -7   3     3372.57     3389.49    159.87 o 
   9  -7   3       21.25       58.77     30.48 o 
  10  -7   3     1755.18     1744.35    110.63 o 
  11  -7   3      583.07      587.84     72.09 o 
 -12  -6   3      450.61      433.35     59.35 o 
 -11  -6   3     1704.99     1916.65    109.63 o 
 -10  -6   3      715.20      682.66     66.12 o 
  -9  -6   3     4970.40     4824.58    162.50 o 
  -8  -6   3      555.89      539.13     60.58 o 
  -7  -6   3       11.17       26.16     15.97 o 
  -6  -6   3     4771.56     4889.64    280.55 o 
  -5  -6   3       34.91       28.72     10.96 o 
  -3  -6   3      161.25      180.38     15.04 o 
  -2  -6   3      145.55      153.59     12.05 o 
  -1  -6   3    30662.04    30703.38    406.64 o 
   0  -6   3     2024.72     2017.99     47.63 o 
   1  -6   3     9558.39     9544.82    134.27 o 
   2  -6   3     3163.46     3323.69     68.02 o 
   3  -6   3      639.74      667.04     35.43 o 
   5  -6   3     3429.87     3452.53    105.13 o 
   6  -6   3     3460.72     3215.90    141.27 o 
   7  -6   3        4.98       10.12     16.96 o 
   9  -6   3     3330.16     3411.33    161.42 o 
  10  -6   3     1456.81     1585.29    100.94 o 
  11  -6   3      704.56      602.00     70.30 o 
  12  -6   3      860.53      925.42     88.88 o 
 -12  -5   3      192.05      141.12     36.73 o 
 -11  -5   3      155.14      141.74     34.13 o 
 -10  -5   3     3762.89     3718.64    160.94 o 
  -9  -5   3      313.58      322.73     71.32 o 
  -8  -5   3     3018.73     3162.10    111.51 o 
  -7  -5   3     1453.40     1555.59     65.66 o 
  -6  -5   3      151.71      164.86     29.95 o 
  -5  -5   3    11727.10    11569.12    312.15 o 
  -4  -5   3     5340.07     5321.36    129.14 o 
  -3  -5   3     5205.17     5128.63    150.02 o 
  -2  -5   3     1416.84     1380.50     32.37 o 
  -1  -5   3     3577.87     3766.61     74.19 o 
   0  -5   3    19991.56    20393.02    332.48 o 
   1  -5   3    43417.86    43936.68    841.21 o 
   2  -5   3     3981.81     3947.76     78.26 o 
   3  -5   3     1496.83     1556.75     45.21 o 
   4  -5   3     2946.26     2875.49     94.94 o 
   5  -5   3     7134.70     7386.77    130.15 o 
   6  -5   3     8963.00     8392.87    307.04 o 
   7  -5   3      205.55      230.83     35.82 o 
   8  -5   3      120.39      135.30     31.62 o 
   9  -5   3      648.66      628.30     62.90 o 
  10  -5   3      430.65      406.69     53.11 o 
  11  -5   3     6169.10     6074.22    254.12 o 
  12  -5   3        7.94       20.22     29.78 o 
 -12  -4   3       64.06      101.07     31.38 o 
 -11  -4   3      400.46      351.91     43.13 o 
 -10  -4   3     1075.75     1122.76     67.47 o 
  -9  -4   3     5076.46     5029.86    158.37 o 
  -8  -4   3     1167.43     1310.32     57.48 o 
  -7  -4   3      399.67      448.38     35.08 o 
  -6  -4   3      922.48      907.95     48.53 o 
  -5  -4   3    24276.15    24413.79    619.11 o 
  -4  -4   3     4052.88     4192.59    112.36 o 
  -3  -4   3    26714.19    26339.57    515.42 o 
  -2  -4   3      627.52      769.17     48.82 o 
  -1  -4   3      144.65      154.44     20.18 o 
   0  -4   3    21405.69    23186.87    374.02 o 
   1  -4   3     2491.29     2578.74     62.02 o 
   2  -4   3    56991.27    58869.06   1134.56 o 
   3  -4   3       23.13        3.87      8.98 o 
   4  -4   3     2303.52     2375.28     89.81 o 
   5  -4   3     8718.26     8941.84    181.86 o 
   6  -4   3     2980.34     2759.78    120.15 o 
   7  -4   3    14837.34    14678.43    512.13 o 
   8  -4   3     1745.27     1688.16     91.43 o 
   9  -4   3      606.44      585.76     58.02 o 
  10  -4   3      367.37      412.71     53.00 o 
  11  -4   3      910.84      797.38     75.84 o 
  12  -4   3     2112.99     2193.83    122.39 o 
 -12  -3   3      589.77      651.54     53.03 o 
 -11  -3   3       83.66       99.26     25.69 o 
 -10  -3   3      663.74      633.23     45.11 o 
  -9  -3   3     1837.74     1839.77    104.18 o 
  -8  -3   3      329.59      305.90     23.83 o 
  -7  -3   3     2078.03     2093.54     70.64 o 
  -6  -3   3      348.57      361.73     16.87 o 
  -5  -3   3     1004.43     1009.20     29.04 o 
  -4  -3   3    13655.03    13884.38    355.45 o 
  -3  -3   3     6816.59     7297.72    149.23 o 
  -2  -3   3      209.90        0.75      2.77 o 
  -1  -3   3    11171.92    12019.00    268.03 o 
   0  -3   3     1341.98     1485.74     60.07 o 
   1  -3   3    37047.14    40237.21    936.45 o 
   2  -3   3     1239.50     1406.73     33.63 o 
   3  -3   3     8496.91     8296.28    241.47 o 
   4  -3   3     2082.52     2089.27     53.66 o 
   5  -3   3     1924.17     2117.68     86.16 o 
   6  -3   3     1467.23     1518.36     77.01 o 
   7  -3   3    11178.21    11019.88    391.35 o 
   8  -3   3      845.31      737.52     55.34 o 
   9  -3   3      640.98      579.31     56.66 o 
  10  -3   3        4.77      -12.92     19.97 o 
  11  -3   3       40.93       11.77     26.44 o 
  12  -3   3     1149.61     1174.05     84.18 o 
 -12  -2   3      113.77      103.93     25.04 o 
 -11  -2   3       85.96      111.67     23.46 o 
 -10  -2   3      232.21      247.85     26.91 o 
  -9  -2   3      159.48      189.35     55.69 o 
  -8  -2   3     1489.09     1639.50    122.78 o 
  -7  -2   3      894.00      852.44     80.30 o 
  -6  -2   3      152.48      136.71     36.78 o 
  -5  -2   3       91.54      145.30     33.55 o 
  -4  -2   3      274.56      286.84     43.64 o 
  -3  -2   3    10429.39    11116.72    446.19 o 
  -1  -2   3        2.43       -0.28      5.02 o 
   0  -2   3      386.93      395.61     29.45 o 
   1  -2   3     1530.83     1584.35     99.93 o 
   2  -2   3    12802.91    13749.14    361.57 o 
   3  -2   3    12847.80    13507.26    266.65 o 
   4  -2   3      408.25      407.16     19.49 o 
   5  -2   3        6.29       10.74      8.30 o 
   6  -2   3     7085.55     7176.02    260.52 o 
   7  -2   3       98.80      115.94     26.43 o 
   8  -2   3     3496.75     3482.49    147.65 o 
   9  -2   3      391.56      387.99     45.17 o 
  10  -2   3      547.57      571.63     57.85 o 
  11  -2   3      334.74      311.99     46.48 o 
  12  -2   3       46.89       31.59     30.54 o 
  -9  -1   3      381.21      404.75     79.67 o 
  -8  -1   3       42.34       27.96     31.82 o 
  -7  -1   3      181.17      143.95     40.11 o 
  -6  -1   3      199.18      181.85     40.90 o 
  -5  -1   3     4283.05     3955.39    192.16 o 
  -4  -1   3      873.89      867.76     64.94 o 
  -3  -1   3     2091.21     2164.98    111.54 o 
  -1  -1   3    12648.31    13477.25    515.33 o 
   0  -1   3     9935.68    10682.26    404.44 o 
   1  -1   3     7796.44     9064.99    338.98 o 
   2  -1   3      781.65      967.60     27.48 o 
   3  -1   3      714.91      771.71     28.18 o 
   4  -1   3     3505.02     3675.68     79.89 o 
   5  -1   3     2010.04     2172.61     69.60 o 
   6  -1   3      584.64      658.08     45.17 o 
   7  -1   3      253.69      265.50     33.45 o 
   8  -1   3      776.23      882.80     58.85 o 
   9  -1   3     1614.22     1771.10     92.97 o 
  10  -1   3     1468.84     1527.20     87.95 o 
  11  -1   3       38.82       66.81     28.72 o 
  12  -1   3       35.94       52.04     29.09 o 
  -8   0   3     2480.97     2804.20    124.18 o 
  -7   0   3       14.35        8.67     22.37 o 
  -6   0   3     1782.63     1933.93    119.85 o 
  -5   0   3     2538.24     2508.39    136.51 o 
  -4   0   3     1122.26     1062.85     71.74 o 
  -3   0   3     9472.35     9851.99    395.18 o 
  -2   0   3      223.14      280.20     33.24 o 
  -1   0   3     2572.69     2829.73    118.63 o 
   0   0   3      349.27      387.79     26.34 o 
   1   0   3      182.17      216.88     29.02 o 
   2   0   3     2838.00     2994.68     63.40 o 
   4   0   3      150.81      170.88     15.29 o 
   5   0   3     8060.49     8381.38    170.48 o 
   6   0   3      106.27      133.71     23.64 o 
   7   0   3      417.25      439.21     42.51 o 
   8   0   3     1114.97     1141.08     67.85 o 
   9   0   3      407.23      395.01     46.45 o 
  10   0   3       20.95       15.12     22.00 o 
  11   0   3       10.97       32.92     24.16 o 
  12   0   3       44.56       42.90     21.49 o 
  -8   1   3      203.04      236.99     39.36 o 
  -7   1   3     2675.14     2765.71    117.19 o 
  -6   1   3      383.96      301.28     37.37 o 
  -5   1   3      959.38      934.44     76.13 o 
  -4   1   3    12881.64    13300.84    378.38 o 
  -3   1   3     1908.80     1763.81     70.56 o 
  -2   1   3    18011.92    20316.18    507.10 o 
   0   1   3      420.38      435.93     37.76 o 
   1   1   3     1947.92     2155.20     88.08 o 
   2   1   3    29246.61    31697.53    785.53 o 
   3   1   3     1002.37      827.59    111.56 o 
   4   1   3      579.46      556.51     35.91 o 
   5   1   3      117.26      163.65     11.18 o 
   6   1   3      655.00      635.38     47.32 o 
   7   1   3     4499.08     4714.59    185.57 o 
   8   1   3       26.84        5.35     17.19 o 
   9   1   3     2344.47     2466.53    119.81 o 
  10   1   3      233.38      184.46     36.20 o 
  11   1   3      279.11      289.78     33.05 o 
  12   1   3      212.98      184.60     42.27 o 
  -8   2   3     3592.34     3989.36    447.21 o 
  -7   2   3     8259.62     8212.90    264.34 o 
  -6   2   3     1314.60     1333.37    148.17 o 
  -5   2   3      630.21      670.18     49.16 o 
  -4   2   3     1317.64     1259.75     60.75 o 
  -3   2   3     1134.09     1173.05     68.50 o 
  -1   2   3      697.27      708.80     20.80 o 
   0   2   3     1447.60     1662.99     42.72 o 
   1   2   3     1945.57     1952.93     60.47 o 
   2   2   3     6693.24     7133.42    146.21 o 
   3   2   3    25069.10    25144.34    424.79 o 
   4   2   3     1782.35     1769.84     61.42 o 
   5   2   3       32.00       22.42     13.03 o 
   6   2   3     1037.63     1085.40     49.89 o 
   7   2   3       67.91       54.31     20.46 o 
   8   2   3     8927.91     8880.25    328.84 o 
   9   2   3      423.12      365.03     33.03 o 
  10   2   3      563.77      516.76     67.02 o 
  11   2   3        0.26        0.65     22.76 o 
  12   2   3       17.06        9.01     27.02 o 
  -8   3   3     9512.86     9392.74    301.56 o 
  -7   3   3      759.92      894.71     69.64 o 
  -6   3   3    11244.83    11323.92    340.33 o 
  -5   3   3      174.86      179.99     11.77 o 
  -4   3   3        9.12       14.78      6.93 o 
  -3   3   3    32545.08    34602.72    671.46 o 
  -2   3   3     2725.00     2691.00    138.37 o 
   0   3   3     4531.89     4945.73     97.85 o 
   1   3   3     2411.82     2615.49     59.29 o 
   2   3   3     3100.81     2834.00     58.31 o 
   3   3   3    13561.36    14390.98    243.09 o 
   4   3   3    30337.40    30886.91    778.96 o 
   6   3   3      130.60      160.55     13.68 o 
   7   3   3     1546.46     1484.42    106.15 o 
   8   3   3     2768.77     2483.49    121.94 o 
   9   3   3     1406.42     1391.14     88.18 o 
  10   3   3     2349.80     2531.29    132.11 o 
  11   3   3      470.60      499.50     63.30 o 
  12   3   3       74.06       54.77     33.56 o 
 -11   4   3      175.38      147.05     28.44 o 
 -10   4   3     2347.47     2394.03    103.10 o 
  -9   4   3      159.57      119.52     22.02 o 
  -8   4   3      289.11      277.59     25.48 o 
  -7   4   3    10843.92    10305.54    279.66 o 
  -6   4   3     6875.42     6678.40    291.21 o 
  -5   4   3     1837.11     1827.36    135.61 o 
  -4   4   3     5732.44     5691.94    212.68 o 
  -3   4   3     5212.89     5247.41    127.53 o 
  -2   4   3    13868.76    14165.74    287.98 o 
  -1   4   3     8312.75     8143.04    127.42 o 
   0   4   3    11913.35    13072.83    196.78 o 
   1   4   3     6837.21     7103.03    113.67 o 
   2   4   3     4830.64     4831.19     94.68 o 
   3   4   3     5647.51     5792.71    108.42 o 
   4   4   3    42554.37    43576.63   1091.19 o 
   5   4   3      156.71      140.01     17.62 o 
   6   4   3     6229.63     6046.14    138.87 o 
   7   4   3      159.65      118.85     28.48 o 
   8   4   3      603.93      498.55     56.07 o 
   9   4   3     1914.97     1881.69    108.44 o 
  10   4   3       28.64       20.76     27.08 o 
  11   4   3     1486.86     1261.83     94.00 o 
 -12   5   3      266.62      270.87     41.29 o 
 -11   5   3      498.92      463.95     48.62 o 
 -10   5   3     2594.12     2674.96    119.66 o 
  -9   5   3      153.81      112.92     25.50 o 
  -8   5   3      418.00      335.09     77.68 o 
  -7   5   3      419.68      388.26     33.39 o 
  -6   5   3     2350.54     2545.27    115.57 o 
  -5   5   3    12405.57    11989.01    323.10 o 
  -4   5   3      970.20      968.36     70.72 o 
  -3   5   3      936.74      849.46     32.48 o 
  -2   5   3       79.72      105.46     23.27 o 
  -1   5   3        1.01        6.58      5.58 o 
   0   5   3    19933.96    19717.57    266.46 o 
   1   5   3        2.63       -4.32      5.75 o 
   2   5   3     1934.25     1930.45     43.33 o 
   3   5   3      187.76      200.55     16.89 o 
   4   5   3      248.08      217.37     27.82 o 
   5   5   3     8226.99     8327.95    186.57 o 
   6   5   3     4392.24     4159.86    106.17 o 
   7   5   3     2137.36     2135.14     69.96 o 
   8   5   3      114.56      153.80     34.67 o 
   9   5   3      645.23      593.65     67.08 o 
  10   5   3     1099.54     1035.77     83.12 o 
  11   5   3      745.99      580.02     72.21 o 
 -11   6   3      485.27      496.15     54.54 o 
 -10   6   3        4.27       14.63     21.35 o 
  -9   6   3     1073.27     1037.82     67.68 o 
  -8   6   3      650.91      639.27     50.19 o 
  -7   6   3      205.65      195.90     26.94 o 
  -6   6   3     1431.67     1321.58    116.40 o 
  -5   6   3      527.84      542.03     38.95 o 
  -4   6   3     9179.16     9324.03    251.63 o 
  -3   6   3     2652.25     2612.28     94.31 o 
  -2   6   3     1195.75     1263.49     30.99 o 
  -1   6   3     4039.13     3952.01     64.85 o 
   0   6   3     1942.29     1823.73     56.41 o 
   1   6   3     5746.18     5640.31     82.55 o 
   2   6   3     5521.52     5603.69     99.60 o 
   3   6   3       25.78       30.30      9.10 o 
   4   6   3      549.91      544.44     54.34 o 
   5   6   3     3179.71     3183.42     89.75 o 
   6   6   3     4866.43     4673.73    119.66 o 
   7   6   3     1227.20     1229.49     58.07 o 
   8   6   3      237.99      256.42     44.27 o 
   9   6   3       43.05       73.71     31.42 o 
  10   6   3     1498.54     1337.65     98.33 o 
  11   6   3       40.89       38.32     33.62 o 
 -11   7   3      493.52      653.92     66.67 o 
 -10   7   3     1322.92     1398.73     88.46 o 
  -9   7   3     1132.34     1259.63     81.45 o 
  -8   7   3      104.24      148.19     32.08 o 
  -7   7   3      235.49      219.56     31.12 o 
  -6   7   3     1129.64     1171.68     61.21 o 
  -5   7   3     3285.67     3332.88     86.43 o 
  -4   7   3     5499.34     5354.30    129.59 o 
  -3   7   3     1649.11     1526.09     53.12 o 
  -2   7   3     1052.41     1078.76     30.41 o 
  -1   7   3      602.25      636.74     26.81 o 
   0   7   3       72.67       92.66      9.77 o 
   1   7   3     6478.17     6774.36     92.09 o 
   2   7   3     1996.02     1969.95     48.46 o 
   3   7   3     4349.75     4260.73     74.06 o 
   4   7   3      453.90      484.12     22.91 o 
   5   7   3      474.66      449.33     45.38 o 
   6   7   3     2199.05     2068.67    153.70 o 
   7   7   3      447.87      472.48     35.73 o 
   8   7   3      712.68      779.78     82.67 o 
   9   7   3        4.12       41.22     29.51 o 
  10   7   3      144.06      194.51     48.96 o 
  11   7   3      901.62      993.20    102.20 o 
 -11   8   3      182.12      217.21     45.04 o 
 -10   8   3      475.26      440.58     56.78 o 
  -9   8   3     1028.12      959.02     74.04 o 
  -8   8   3      165.49      177.23     37.32 o 
  -7   8   3     1059.13     1052.27     64.45 o 
  -6   8   3      359.49      333.54     55.44 o 
  -5   8   3     2733.07     2735.43    157.07 o 
  -4   8   3     1069.13     1036.17     44.92 o 
  -3   8   3      176.97      153.89     22.09 o 
  -2   8   3      355.02      388.49     21.56 o 
  -1   8   3     1192.55     1238.72     36.48 o 
   0   8   3       15.92       22.27     10.07 o 
   1   8   3        9.45       11.06      8.56 o 
   2   8   3     1340.55     1322.80     37.93 o 
   3   8   3     1276.31     1307.19     35.70 o 
   4   8   3     1380.71     1352.94     38.31 o 
   5   8   3       21.61        3.35     14.24 o 
   6   8   3      147.47      193.68     26.22 o 
   7   8   3        7.04        1.50     15.34 o 
   8   8   3      222.46      203.82     40.99 o 
   9   8   3       54.57       -5.50     27.76 o 
  10   8   3      180.33      160.29     46.28 o 
 -11   9   3      574.32      596.36     73.70 o 
 -10   9   3     2906.66     2836.52    151.78 o 
  -9   9   3       58.61       26.77     27.32 o 
  -8   9   3      323.03      368.82     54.76 o 
  -7   9   3        0.74        7.62     18.50 o 
  -6   9   3        6.09       -8.94     17.02 o 
  -5   9   3     4989.88     5152.66    131.27 o 
  -4   9   3        9.23       -2.49     12.09 o 
  -3   9   3      485.63      481.31     36.57 o 
  -2   9   3      154.60      151.52     23.14 o 
  -1   9   3      353.32      333.84     20.16 o 
   0   9   3     4509.28     4711.15     76.90 o 
   1   9   3     4111.91     4164.22     76.22 o 
   2   9   3      265.47      241.65     18.64 o 
   3   9   3       22.81       15.23     10.61 o 
   4   9   3      486.16      465.66     26.34 o 
   5   9   3     1219.46     1141.59     56.28 o 
   6   9   3     1258.31     1194.80     57.21 o 
   7   9   3       92.48       88.39     22.60 o 
   8   9   3        2.30       12.23     18.94 o 
   9   9   3       23.98       47.24     34.44 o 
  10   9   3      151.00      202.42     52.96 o 
 -10  10   3       16.42       39.61     32.77 o 
  -9  10   3     2818.17     2858.87    157.37 o 
  -8  10   3      578.22      572.19     71.33 o 
  -7  10   3     1231.01     1108.41    103.35 o 
  -6  10   3     1006.50      985.83     43.33 o 
  -5  10   3     1501.58     1554.98     61.07 o 
  -4  10   3     2246.93     2275.33    131.61 o 
  -3  10   3      753.36      741.53     47.65 o 
  -2  10   3       10.01       -2.83      9.69 o 
  -1  10   3      574.28      522.02     25.48 o 
   0  10   3     5536.72     5720.35    107.51 o 
   1  10   3     2627.94     2721.50     59.15 o 
   2  10   3     1548.16     1538.76     45.69 o 
   3  10   3       38.88       50.52     12.92 o 
   4  10   3      215.86      201.10     20.02 o 
   5  10   3      384.94      357.57     37.54 o 
   6  10   3       17.00       47.89     22.72 o 
   7  10   3     1695.73     1798.69     73.70 o 
   8  10   3       46.69       55.55     25.05 o 
   9  10   3       59.16       58.71     41.47 o 
 -10  11   3     1097.15     1289.27    105.63 o 
  -9  11   3     1058.54     1181.02     97.43 o 
  -8  11   3     1372.22     1259.92     99.68 o 
  -7  11   3     1474.05     1379.40    104.38 o 
  -6  11   3      834.03      832.02     45.04 o 
  -5  11   3      593.96      687.63     46.85 o 
  -4  11   3     6991.26     6779.07    174.24 o 
  -3  11   3      215.84      183.73     29.08 o 
  -2  11   3     1669.61     1659.66     47.08 o 
  -1  11   3     2491.59     2464.02     54.95 o 
   0  11   3        2.16        8.47     12.39 o 
   1  11   3     7237.31     7199.26    132.28 o 
   2  11   3      186.26      227.42     25.50 o 
   3  11   3     8319.15     8193.53    148.37 o 
   4  11   3       60.86       59.91     16.20 o 
   5  11   3       46.60       24.02     20.60 o 
   6  11   3     2235.14     2402.34     90.41 o 
   7  11   3      779.97      746.34     54.83 o 
   8  11   3      323.98      306.16     39.70 o 
   9  11   3        4.18       -5.19     34.46 o 
  -9  12   3       58.56       71.84     39.97 o 
  -8  12   3     4679.29     4546.98    228.40 o 
  -7  12   3       51.85      100.30     42.43 o 
  -6  12   3      750.30      788.65     82.89 o 
  -5  12   3      644.94      527.75     43.61 o 
  -4  12   3      512.48      452.46     42.07 o 
  -3  12   3    10505.82    10439.93    250.84 o 
  -2  12   3     1513.90     1602.40     54.35 o 
  -1  12   3     1188.33     1273.53     42.75 o 
   0  12   3      196.47      187.24     21.10 o 
   1  12   3      720.31      742.86     42.31 o 
   2  12   3     7115.72     7018.86    133.78 o 
   3  12   3     8296.28     8310.56    153.02 o 
   4  12   3     1365.49     1244.96     52.51 o 
   5  12   3      125.04      126.23     31.09 o 
   6  12   3     1054.94     1162.55     86.67 o 
   7  12   3      117.97      119.19     29.29 o 
   8  12   3     2509.35     2555.06    106.21 o 
  -9  13   3      470.21      556.09     85.84 o 
  -8  13   3      570.57      687.51     93.31 o 
  -7  13   3     1185.87     1134.68    116.13 o 
  -6  13   3      973.80     1057.12     70.94 o 
  -5  13   3      353.62      357.93     38.98 o 
  -4  13   3      490.25      528.82     47.28 o 
  -3  13   3     2893.31     2958.39    134.36 o 
  -2  13   3      698.63      738.60     32.67 o 
  -1  13   3     5639.90     5532.43    109.79 o 
   0  13   3        3.64       -3.67     13.89 o 
   1  13   3        1.22       22.38     17.17 o 
   2  13   3     2574.27     2734.09     72.69 o 
   3  13   3      974.72      959.39     46.60 o 
   4  13   3     1885.74     1966.27     77.41 o 
   5  13   3       22.50       12.54     25.92 o 
   6  13   3       37.20       75.02     39.32 o 
   7  13   3     1575.76     1593.63     87.19 o 
   8  13   3      123.04      127.96     34.25 o 
  -8  14   3      276.84      326.18     71.60 o 
  -7  14   3     1407.60     1295.60    130.06 o 
  -6  14   3       99.69      128.86     41.73 o 
  -5  14   3      539.27      596.04     51.74 o 
  -4  14   3      207.86      166.80     32.78 o 
  -3  14   3      216.71      206.82     35.08 o 
  -2  14   3     5516.19     5524.63    124.19 o 
  -1  14   3      598.51      634.79     42.33 o 
   0  14   3     1304.09     1253.28     49.81 o 
   1  14   3        1.64        8.39     20.37 o 
   2  14   3       42.82       60.30     20.24 o 
   3  14   3      937.16      964.84     48.01 o 
   4  14   3      531.26      525.83     36.52 o 
   5  14   3     1030.96     1132.02     76.80 o 
   6  14   3        1.53       -8.31     36.24 o 
   7  14   3      252.36      269.40     63.63 o 
  -7  15   3        0.28       50.36     43.90 o 
  -6  15   3      665.15      685.14     58.08 o 
  -5  15   3      857.00      805.11     65.14 o 
  -4  15   3       65.14       56.80     27.49 o 
  -3  15   3       66.34       21.72     71.09 o 
  -2  15   3       67.61       49.34     19.41 o 
  -1  15   3     1172.11     1287.98     59.64 o 
   0  15   3     2385.02     2504.19     70.78 o 
   1  15   3       97.78       89.51     24.93 o 
   2  15   3      128.57      119.13     26.83 o 
   3  15   3      409.46      400.97     34.33 o 
   4  15   3      157.07      201.34     33.83 o 
   5  15   3     1233.25     1347.60    135.08 o 
   6  15   3        5.42      -30.51     36.48 o 
  -6  16   3        5.39        4.13     25.61 o 
  -5  16   3        4.65        9.89     29.56 o 
  -4  16   3      156.91      231.80     59.99 o 
  -3  16   3      431.24      413.44     63.94 o 
  -2  16   3      505.49      536.79     54.75 o 
  -1  16   3        2.37      -14.45     20.58 o 
   0  16   3       33.19       40.14     23.81 o 
   1  16   3      838.50      744.43     50.11 o 
   2  16   3       37.46       53.87     31.92 o 
   3  16   3       56.88       63.58     28.09 o 
   4  16   3      144.77      101.76     40.14 o 
   5  16   3       67.09       26.07     46.87 o 
  -4  17   3      160.82      194.59     59.95 o 
  -3  17   3      279.96      247.35     68.13 o 
  -2  17   3       94.53      138.07     46.83 o 
  -1  17   3      808.05      815.20     45.94 o 
   0  17   3      295.25      307.81     47.09 o 
   1  17   3        5.88       46.29     32.02 o 
   2  17   3        0.12       56.42     34.58 o 
   3  17   3       73.77       63.54     29.32 o 
  -2  18   3      544.89      506.59     64.66 o 
  -1  18   3      299.67      245.28     49.55 o 
   0  18   3     1079.41      966.68     73.71 o 
   1  18   3       46.99       31.91     35.13 o 
   0 -20   4     1773.37     1701.88     92.50 o 
   1 -20   4       34.62      104.63     52.84 o 
  -3 -19   4      318.62      358.48     57.88 o 
  -2 -19   4       74.62      101.11     37.69 o 
  -1 -19   4      127.72      131.05     31.10 o 
   0 -19   4       72.07       49.53     25.89 o 
   1 -19   4     1117.87     1129.41     66.29 o 
   2 -19   4     1815.51     1855.66    110.36 o 
   3 -19   4      431.28      477.65     63.87 o 
   4 -19   4        4.20       -3.03     41.05 o 
  -5 -18   4      248.48      261.35     69.34 o 
  -4 -18   4      660.31      756.68     75.48 o 
  -3 -18   4       49.53       23.12     25.31 o 
  -2 -18   4      751.38      704.76     54.65 o 
  -1 -18   4      181.20      148.39     35.67 o 
   0 -18   4      143.88      183.41     28.39 o 
   1 -18   4      776.96      731.87     67.68 o 
   2 -18   4      105.46       81.66     24.60 o 
   3 -18   4      969.77     1057.58    120.62 o 
   4 -18   4       19.92       35.04     39.42 o 
   5 -18   4        6.69      -32.40     32.40 o 
  -6 -17   4       73.13       46.74     43.17 o 
  -5 -17   4       93.21      102.08     50.13 o 
  -4 -17   4      776.53      846.24     79.26 o 
  -3 -17   4      977.59      929.97     47.71 o 
  -2 -17   4      466.79      430.34     35.52 o 
  -1 -17   4       22.21        2.63     20.03 o 
   0 -17   4       81.65       63.86     22.54 o 
   1 -17   4      355.98      379.74     36.65 o 
   2 -17   4      380.25      384.34     44.39 o 
   3 -17   4      470.16      580.97     87.83 o 
   4 -17   4       20.40       25.25     41.60 o 
   5 -17   4       13.36       12.55     35.57 o 
   6 -17   4       73.69       76.15     32.43 o 
   7 -17   4      884.14      944.98     62.98 o 
  -7 -16   4       29.83       47.00     30.84 o 
  -6 -16   4       54.55       49.16     45.94 o 
  -5 -16   4     2267.91     2061.16    120.80 o 
  -4 -16   4       43.02       41.75     29.41 o 
  -3 -16   4      765.45      792.27     43.25 o 
  -2 -16   4      264.97      276.19     29.28 o 
  -1 -16   4       10.95       19.87     20.70 o 
   0 -16   4     1532.90     1443.04     70.43 o 
   1 -16   4      428.87      392.24     36.08 o 
   2 -16   4     1557.87     1493.13     59.79 o 
   3 -16   4      264.99      132.18     49.84 o 
   4 -16   4      225.39      189.66     53.67 o 
   5 -16   4      321.76      407.56     53.09 o 
   6 -16   4      852.01      917.97    248.67 o 
   7 -16   4        2.19       16.04     23.69 o 
  -8 -15   4      278.22      313.72     95.39 o 
  -7 -15   4      181.37      148.66     35.35 o 
  -6 -15   4      229.85      220.60     35.35 o 
  -5 -15   4      257.35      231.60     42.86 o 
  -4 -15   4     3788.16     3718.22    126.68 o 
  -3 -15   4     3123.69     2965.38     75.69 o 
  -2 -15   4      720.88      734.04     41.41 o 
  -1 -15   4       23.10       12.34     16.87 o 
   0 -15   4      216.89      176.61     37.70 o 
   1 -15   4      979.85      900.95     64.96 o 
   2 -15   4     2595.22     2818.47     80.27 o 
   3 -15   4      207.00      251.89     26.46 o 
   4 -15   4      368.78      433.80     51.40 o 
   5 -15   4      272.92      220.82     39.73 o 
   6 -15   4       72.90       59.96     30.65 o 
   7 -15   4     1887.44     1701.31    170.92 o 
   8 -15   4      137.00      149.30     58.75 o 
  -8 -14   4      612.32      635.11     42.01 o 
  -7 -14   4      716.10      747.95     56.08 o 
  -6 -14   4       10.30      -17.72     17.99 o 
  -5 -14   4      144.12      196.97     39.53 o 
  -4 -14   4     4128.34     3915.12    107.72 o 
  -3 -14   4      967.94     1018.34     43.87 o 
  -2 -14   4     3089.90     3062.91     75.74 o 
  -1 -14   4       72.35       68.02     18.37 o 
   0 -14   4      241.99      255.87     34.58 o 
   1 -14   4     1684.24     1806.63     52.81 o 
   2 -14   4      137.86      132.23     22.99 o 
   3 -14   4     3868.89     3946.96    154.37 o 
   4 -14   4      144.57      214.24     36.74 o 
   5 -14   4        7.23       -6.89     18.81 o 
   6 -14   4     2486.14     2494.60    103.24 o 
   7 -14   4      694.44      662.43     50.71 o 
   8 -14   4     1122.48     1141.47    124.64 o 
   9 -14   4      218.98      279.64     68.70 o 
  -9 -13   4       41.23       40.77     38.41 o 
  -8 -13   4     2657.36     2515.24    130.23 o 
  -7 -13   4      336.87      339.74     43.46 o 
  -6 -13   4     3288.93     3286.13    109.53 o 
  -5 -13   4        7.52        1.66     18.22 o 
  -4 -13   4      184.47      176.43     25.74 o 
  -3 -13   4     3374.80     3403.13     71.39 o 
  -2 -13   4     1013.46     1022.04     43.13 o 
  -1 -13   4     5888.89     5897.70    152.46 o 
   0 -13   4      426.58      410.25     33.01 o 
   1 -13   4     2620.94     2529.23     70.46 o 
   2 -13   4     2912.65     2925.48     73.69 o 
   3 -13   4     2797.89     2925.28     75.64 o 
   4 -13   4     1083.88     1235.07     69.94 o 
   5 -13   4     1230.07     1333.44     70.94 o 
   6 -13   4      776.59      799.39     46.68 o 
   7 -13   4      525.56      576.92     46.68 o 
   8 -13   4     3443.40     3369.65    195.77 o 
   9 -13   4      253.35      315.39     68.02 o 
 -10 -12   4      348.39      364.90     70.45 o 
  -9 -12   4        4.12       39.45     31.45 o 
  -8 -12   4     1001.58      979.81     84.71 o 
  -7 -12   4     2210.81     2064.22     77.45 o 
  -6 -12   4     5558.90     5546.71    152.44 o 
  -5 -12   4      504.97      499.22     49.18 o 
  -4 -12   4      369.93      435.95     40.35 o 
  -3 -12   4      827.91      749.14     31.76 o 
  -2 -12   4      259.88      223.01     19.96 o 
  -1 -12   4     8345.28     8455.05    149.32 o 
   0 -12   4     1315.02     1309.48     39.25 o 
   1 -12   4     1593.08     1634.34     45.32 o 
   2 -12   4     1905.97     1926.61     52.25 o 
   3 -12   4       81.92       99.64     17.09 o 
   4 -12   4    10153.30    10418.64    283.38 o 
   5 -12   4     1085.58     1136.62     62.69 o 
   6 -12   4      219.23      208.62     25.20 o 
   7 -12   4      878.52      908.31     82.01 o 
   8 -12   4       52.18       45.50     36.10 o 
   9 -12   4     2173.67     2066.61    143.12 o 
  10 -12   4      380.84      356.98     69.46 o 
 -10 -11   4      661.10      567.56     78.89 o 
  -9 -11   4      156.05      188.19     40.97 o 
  -8 -11   4       63.46       50.74     27.40 o 
  -7 -11   4     2003.10     2191.81    224.52 o 
  -6 -11   4       20.77        2.00     17.30 o 
  -5 -11   4     4755.91     5006.34    137.88 o 
  -4 -11   4      121.82       95.16     20.97 o 
  -3 -11   4       19.28       27.90     10.93 o 
  -2 -11   4     7652.19     7642.39    123.86 o 
  -1 -11   4      288.97      283.52     20.47 o 
   0 -11   4     2116.89     2212.53     53.14 o 
   1 -11   4        2.23        9.34     10.59 o 
   2 -11   4     1127.56     1158.99     37.62 o 
   3 -11   4     4709.46     4723.39    101.00 o 
   4 -11   4     6320.40     6659.12    194.01 o 
   5 -11   4     3899.76     3923.27    304.65 o 
   6 -11   4     1749.45     1783.45     58.72 o 
   7 -11   4       18.32       47.66     14.36 o 
   8 -11   4     1077.02      961.65    100.42 o 
   9 -11   4     2137.50     2225.57    144.01 o 
  10 -11   4      961.51     1049.48    110.60 o 
 -10 -10   4        2.33      -24.87     24.87 o 
  -9 -10   4       47.52       81.93     37.99 o 
  -8 -10   4       50.78       18.52     23.87 o 
  -7 -10   4       46.84       37.79     15.11 o 
  -6 -10   4     3824.87     3890.03    110.35 o 
  -5 -10   4     2110.33     2084.89     72.79 o 
  -4 -10   4     2255.91     2235.18     76.43 o 
  -3 -10   4      377.16      389.53     23.35 o 
  -2 -10   4        3.41       -7.73      9.35 o 
  -1 -10   4     1002.24     1051.87     30.41 o 
   0 -10   4    12985.88    13068.51    165.60 o 
   1 -10   4       96.25      133.15     17.48 o 
   2 -10   4      442.11      454.76     25.86 o 
   3 -10   4      881.87      905.73     37.85 o 
   4 -10   4     5937.59     5733.40    143.97 o 
   5 -10   4     7223.27     7185.50    199.36 o 
   6 -10   4      238.94      233.89     33.84 o 
   7 -10   4     2830.64     2746.96    151.53 o 
   8 -10   4      440.59      389.99     62.82 o 
   9 -10   4        0.23       10.78     30.10 o 
  10 -10   4     2809.83     3083.48    174.13 o 
  11 -10   4      115.50      116.92     46.77 o 
 -11  -9   4       27.97       44.09     34.91 o 
 -10  -9   4       51.98       37.37     30.49 o 
  -9  -9   4      205.29      284.18     48.61 o 
  -8  -9   4      627.45      675.44     61.48 o 
  -7  -9   4      289.98      297.79     41.04 o 
  -6  -9   4        7.65        4.31     13.38 o 
  -5  -9   4     1497.41     1413.62     55.37 o 
  -4  -9   4     3927.98     3802.90    105.48 o 
  -3  -9   4      455.65      454.10     23.28 o 
  -2  -9   4      163.35      208.73     16.05 o 
  -1  -9   4     1597.68     1516.24     45.10 o 
   0  -9   4      730.71      753.87     23.16 o 
   1  -9   4     1619.98     1536.23     34.34 o 
   2  -9   4     3021.21     3112.97     64.03 o 
   3  -9   4       65.59       77.04     12.18 o 
   4  -9   4        2.94        2.32     12.22 o 
   5  -9   4     1164.13     1200.36     60.66 o 
   6  -9   4     5043.37     5011.88    141.82 o 
   7  -9   4     2530.63     2396.61    133.17 o 
   8  -9   4       59.66       67.12     31.79 o 
   9  -9   4      251.34      293.70     53.66 o 
  10  -9   4      459.47      405.60     65.46 o 
  11  -9   4      302.52      297.38     59.78 o 
 -11  -8   4      376.84      374.97     60.38 o 
 -10  -8   4       30.42       12.48     25.80 o 
  -9  -8   4      291.10      272.73     40.68 o 
  -8  -8   4      130.02      164.07     31.32 o 
  -7  -8   4     1622.19     1757.78     83.94 o 
  -6  -8   4     4772.44     4806.30    119.19 o 
  -5  -8   4      697.88      749.75     37.60 o 
  -4  -8   4       30.40       73.78     15.95 o 
  -3  -8   4       90.72       77.38     11.35 o 
  -2  -8   4      153.31      127.77     12.68 o 
  -1  -8   4     9725.79     9668.61    169.52 o 
   0  -8   4     2249.71     2221.08     52.28 o 
   1  -8   4        4.14       19.15     10.65 o 
   2  -8   4        2.05       -3.20      7.40 o 
   3  -8   4     3228.03     3286.37     62.23 o 
   4  -8   4     1664.81     1785.67     69.86 o 
   5  -8   4     3425.50     3502.74     85.71 o 
   6  -8   4        2.25       16.15     11.84 o 
   7  -8   4      590.62      580.73     64.78 o 
   8  -8   4     1117.34      901.87     76.98 o 
   9  -8   4       18.41        1.88     26.20 o 
  10  -8   4       95.01       78.36     34.93 o 
  11  -8   4      156.78      101.96     41.43 o 
 -11  -7   4       64.17      102.56     35.64 o 
 -10  -7   4     1685.86     1756.49    105.40 o 
  -9  -7   4      722.23      735.89     59.41 o 
  -8  -7   4       11.81       25.25     18.77 o 
  -7  -7   4     2772.64     2796.33    107.64 o 
  -6  -7   4      177.57      159.06     26.09 o 
  -5  -7   4     7428.13     7277.01    200.61 o 
  -4  -7   4     3727.18     3609.00    122.58 o 
  -3  -7   4       34.78       32.36     13.68 o 
  -2  -7   4     1921.25     2043.44     55.86 o 
  -1  -7   4     3759.10     3643.99     62.13 o 
   0  -7   4     7458.26     7920.23    118.34 o 
   1  -7   4     1775.28     1730.77     36.03 o 
   2  -7   4      649.80      571.14     21.68 o 
   3  -7   4        6.98        4.39      5.07 o 
   4  -7   4      193.12      202.37     25.94 o 
   5  -7   4     2477.13     2384.31     77.81 o 
   6  -7   4     3413.65     3568.77    100.50 o 
   7  -7   4       33.80       13.75     21.88 o 
   8  -7   4      206.40      250.47     45.19 o 
   9  -7   4       11.95       20.72     26.35 o 
  10  -7   4      112.20      152.20     40.26 o 
  11  -7   4       88.82      138.77     41.64 o 
 -12  -6   4       53.49       35.64     30.32 o 
 -11  -6   4     1419.32     1673.83    100.29 o 
 -10  -6   4     1106.64     1059.61     74.57 o 
  -9  -6   4     3205.76     3109.51    117.89 o 
  -8  -6   4      617.05      644.14     55.07 o 
  -7  -6   4        8.14       12.39     15.30 o 
  -6  -6   4     1630.12     1678.74     71.45 o 
  -5  -6   4     5417.66     5958.78    111.58 o 
  -4  -6   4     7212.50     7241.47    201.82 o 
  -3  -6   4     3119.69     2935.96     64.67 o 
  -2  -6   4      482.95      446.33     18.81 o 
  -1  -6   4     5935.77     5817.88     88.11 o 
   0  -6   4     3702.31     3360.39     62.08 o 
   1  -6   4      563.82      557.78     21.53 o 
   2  -6   4     7194.69     7199.89    117.74 o 
   3  -6   4      138.34      147.42     16.13 o 
   5  -6   4     6641.23     6564.67    168.98 o 
   6  -6   4      333.31      348.03     20.10 o 
   7  -6   4     1807.17     1754.75     98.53 o 
   8  -6   4      557.32      527.04     60.67 o 
   9  -6   4      133.44       94.36     33.08 o 
  10  -6   4     1845.42     1877.91    113.36 o 
  11  -6   4      685.63      575.53     70.21 o 
  12  -6   4      183.29      124.78     43.79 o 
 -12  -5   4        0.90       39.07     27.41 o 
 -11  -5   4     1488.20     1497.29     88.29 o 
 -10  -5   4     2561.21     2873.66    131.97 o 
  -9  -5   4    11194.22    11672.77    460.68 o 
  -8  -5   4      165.77      152.14     24.32 o 
  -7  -5   4     1244.07     1237.98     56.35 o 
  -6  -5   4     3975.00     4045.33    216.33 o 
  -5  -5   4      211.47      203.13     23.66 o 
  -4  -5   4    17629.53    17402.28    349.99 o 
  -3  -5   4      137.31      142.10     18.47 o 
  -2  -5   4     9675.24     9875.17    216.16 o 
  -1  -5   4     3585.60     3581.94     96.42 o 
   0  -5   4     8047.33     8429.89    146.31 o 
   1  -5   4    64250.64    65912.01   1054.95 o 
   2  -5   4     3633.37     3682.22     75.98 o 
   3  -5   4     6076.15     6122.92    113.71 o 
   4  -5   4        2.45        1.81      6.79 o 
   6  -5   4     5559.75     5557.97    220.41 o 
   7  -5   4     3635.41     3606.10    159.60 o 
   8  -5   4     1417.40     1474.41     89.25 o 
   9  -5   4      453.68      375.45     52.17 o 
  10  -5   4     1399.54     1305.47     90.07 o 
  11  -5   4     1089.97     1126.56     86.13 o 
  12  -5   4     2722.06     2800.85    150.20 o 
 -12  -4   4        3.02        5.65     22.28 o 
 -11  -4   4       17.55       48.53     23.11 o 
 -10  -4   4     2256.21     2224.24    102.83 o 
  -9  -4   4      666.80      685.07     43.19 o 
  -8  -4   4     6983.37     7577.42    217.65 o 
  -7  -4   4     1146.26     1221.42     52.06 o 
  -6  -4   4     4680.54     4817.46    142.66 o 
  -5  -4   4     3903.05     3975.82    120.19 o 
  -4  -4   4     2492.65     2436.75     47.90 o 
  -3  -4   4    10015.31     9937.71    203.91 o 
  -2  -4   4    11459.67    11944.28    224.45 o 
  -1  -4   4     8819.15     8881.28    242.29 o 
   0  -4   4     8716.38     9105.01    152.43 o 
   1  -4   4    34760.81    37673.61    718.80 o 
   2  -4   4        6.83        0.73      6.07 o 
   3  -4   4     6804.24     6640.06    140.56 o 
   4  -4   4      501.94      503.96     25.21 o 
   5  -4   4      340.30      367.89     18.76 o 
   6  -4   4     7855.97     7733.26    288.70 o 
   7  -4   4       12.31       42.11     21.74 o 
   8  -4   4      901.98      886.36     65.21 o 
   9  -4   4       19.28       45.31     26.54 o 
  10  -4   4        2.71       -7.72     23.13 o 
  11  -4   4     3317.36     3366.80    164.18 o 
  12  -4   4       42.56       13.71     31.71 o 
 -12  -3   4      350.73      501.68     48.25 o 
 -11  -3   4      235.43      236.08     31.54 o 
 -10  -3   4       40.61       38.06     17.95 o 
  -9  -3   4     1510.46     1497.94     82.74 o 
  -8  -3   4      937.91      979.19     43.47 o 
  -7  -3   4     2987.31     2957.31     92.30 o 
  -6  -3   4      947.24     1081.41     30.80 o 
  -5  -3   4     1183.99     1199.77     32.74 o 
  -4  -3   4      984.81      933.95     36.05 o 
  -3  -3   4    26736.57    27685.53    537.56 o 
  -2  -3   4       25.13       15.73     17.36 o 
  -1  -3   4     3127.80     3382.15     76.81 o 
   0  -3   4    23168.17    25261.81    595.80 o 
   1  -3   4     1368.39     1377.48     43.72 o 
   2  -3   4     7092.44     5925.22    520.21 o 
   3  -3   4     1564.81     1653.81     68.55 o 
   4  -3   4    14490.69    14776.97    346.31 o 
   5  -3   4     1912.52     1838.93     44.43 o 
   6  -3   4       78.66       98.26     24.15 o 
   7  -3   4    13516.83    13342.97    471.66 o 
   8  -3   4     2043.65     1921.99    100.89 o 
   9  -3   4      630.06      566.28     59.61 o 
  10  -3   4       13.10       18.32     23.64 o 
  11  -3   4      569.54      477.37     60.00 o 
  12  -3   4     1484.25     1456.36     97.92 o 
 -11  -2   4       33.72       20.07     16.61 o 
  -9  -2   4      146.85      146.16     50.59 o 
  -8  -2   4       35.02       52.17     35.07 o 
  -7  -2   4     7169.73     7059.47    330.25 o 
  -6  -2   4       19.99       18.47     23.72 o 
  -5  -2   4     3876.13     4113.41    204.57 o 
  -4  -2   4     7802.98     7938.73    338.26 o 
  -3  -2   4      285.57      267.00     15.48 o 
  -2  -2   4     7272.59       -0.47      4.66 o 
  -1  -2   4    44360.34    48289.68    896.62 o 
   0  -2   4     3761.60     4277.47    111.08 o 
   1  -2   4     3689.82     4034.92    102.31 o 
   3  -2   4    23876.80    22038.53   2033.69 o 
   4  -2   4    10490.63    10461.81    249.02 o 
   5  -2   4     2042.52     2087.56     48.71 o 
   6  -2   4       59.54       68.03     21.46 o 
   7  -2   4     5763.17     5789.47    225.05 o 
   8  -2   4      657.48      751.05     57.22 o 
   9  -2   4     9971.66    10433.58    384.40 o 
  10  -2   4        0.81       -2.89     20.51 o 
  11  -2   4      194.86      269.26     46.38 o 
  12  -2   4      432.48      453.98     60.67 o 
  -9  -1   4      976.46     1017.55     85.34 o 
  -8  -1   4       97.64       54.46     24.98 o 
  -7  -1   4     2535.28     2549.20    154.86 o 
  -6  -1   4      448.51      463.17     64.03 o 
  -5  -1   4      138.12      170.16     37.31 o 
  -4  -1   4      316.54      261.76     40.79 o 
  -3  -1   4      822.11      763.80     58.25 o 
  -2  -1   4    14520.77       -5.18      5.18 o 
  -1  -1   4     1119.85     1312.95     30.43 o 
   0  -1   4    19008.88    20578.86    411.56 o 
   1  -1   4       52.05       60.70     20.22 o 
   2  -1   4     3113.43     3251.31     89.97 o 
   3  -1   4     1782.67     1701.93     42.59 o 
   4  -1   4        8.83       16.64      6.25 o 
   5  -1   4    10572.87    10994.99    210.35 o 
   6  -1   4      135.93      146.39     27.18 o 
   7  -1   4      124.91      172.97     31.44 o 
   8  -1   4     2975.06     3075.44    137.92 o 
   9  -1   4      725.31      611.49     60.48 o 
  10  -1   4     1121.78     1066.71     75.16 o 
  11  -1   4      564.92      589.15     64.38 o 
  12  -1   4        6.63        4.64     27.61 o 
  -9   0   4      178.70      146.20     37.53 o 
  -8   0   4     1086.83     1146.69     89.57 o 
  -7   0   4      819.62      778.77     60.33 o 
  -6   0   4      376.17      379.18     42.63 o 
  -5   0   4     3116.26     2990.98    115.09 o 
  -4   0   4     1667.38     1495.27     93.69 o 
  -3   0   4     2408.82     2528.41    115.78 o 
  -2   0   4    24237.32        2.65      4.85 o 
  -1   0   4    36304.45    40082.97    677.24 o 
   0   0   4      685.50      695.19     30.62 o 
   1   0   4     1272.43     1496.28     47.27 o 
   2   0   4       31.89        2.29      9.93 o 
   3   0   4      998.37      927.33     35.85 o 
   4   0   4     6190.70     6368.94    166.30 o 
   5   0   4     3881.95     3965.71     87.03 o 
   6   0   4      334.90      327.89     37.42 o 
   7   0   4       44.35       57.76     21.68 o 
   8   0   4       47.55       30.79     20.39 o 
   9   0   4     2426.80     2212.65    113.51 o 
  10   0   4     1357.73     1503.65     92.81 o 
  11   0   4       50.68       46.76     30.32 o 
  12   0   4       43.99       15.59     19.85 o 
  -9   1   4      271.16      336.11     90.36 o 
  -8   1   4     4757.06     4964.65    185.97 o 
  -7   1   4       30.77       10.93     48.73 o 
  -6   1   4      480.51      484.63     57.23 o 
  -5   1   4      345.14      318.53     76.54 o 
  -4   1   4     2878.91     3031.25    123.33 o 
  -3   1   4     7512.65     7666.08    247.88 o 
  -1   1   4    14593.25    15912.02    261.60 o 
   0   1   4     5719.57     6361.94    162.05 o 
   1   1   4    10309.71    11219.08    216.22 o 
   2   1   4      633.06      605.74     19.42 o 
   3   1   4      160.43      141.00     13.53 o 
   4   1   4      119.19      129.68     13.35 o 
   6   1   4      586.86      672.87     43.81 o 
   7   1   4     1602.67     1781.68     94.06 o 
   8   1   4      236.58      147.96     31.99 o 
   9   1   4      116.46       75.03     28.89 o 
  10   1   4      141.44      137.63     35.13 o 
  11   1   4      465.31      492.22     43.43 o 
  12   1   4      226.43      227.35     48.52 o 
  -9   2   4      412.13      434.37     83.00 o 
  -8   2   4      139.71      203.68     38.22 o 
  -7   2   4     4898.70     5286.66    201.58 o 
  -6   2   4     3158.09     3287.12    129.90 o 
  -5   2   4       51.19       63.29     20.44 o 
  -4   2   4      130.17      123.62      9.03 o 
  -3   2   4     1181.54     1228.12     32.62 o 
   0   2   4      208.54      199.06     13.76 o 
   1   2   4     1311.09     1423.25     43.78 o 
   2   2   4        1.82       -5.79      5.79 o 
   3   2   4     5559.95     5375.73     95.23 o 
   4   2   4     3899.60     4052.55    123.45 o 
   5   2   4      781.15      789.03     39.47 o 
   6   2   4      663.94      613.65     30.18 o 
   7   2   4      715.78      660.56     52.48 o 
   8   2   4      930.33      935.02     47.61 o 
   9   2   4     2434.74     2284.33     84.98 o 
  10   2   4      147.72      120.00     35.74 o 
  11   2   4        6.11      -23.39     25.17 o 
  12   2   4        4.84      -22.69     27.90 o 
  -8   3   4     2078.61     2089.46    252.22 o 
  -7   3   4     6637.85     6576.69    237.31 o 
  -6   3   4     2608.95     2658.82     74.65 o 
  -5   3   4     9090.49     8964.49    170.20 o 
  -4   3   4     5380.32     5618.51    135.20 o 
  -3   3   4     1123.87     1242.79     37.01 o 
  -2   3   4    12620.43    12838.17    261.84 o 
  -1   3   4      303.58      274.11     16.61 o 
   0   3   4    42708.72    45378.72    742.22 o 
   1   3   4        0.09        6.94      6.53 o 
   2   3   4     3540.52     3645.65     74.41 o 
   3   3   4    11521.26    11726.67    202.72 o 
   4   3   4      714.79      582.79     79.71 o 
   5   3   4      877.14      941.04     31.77 o 
   6   3   4      929.30      904.09     31.21 o 
   7   3   4      390.20      335.18     31.31 o 
   8   3   4     2163.56     2172.10    114.08 o 
   9   3   4      275.51      263.04     45.39 o 
  10   3   4     1497.06     1516.00     99.48 o 
  11   3   4      490.33      444.53     63.26 o 
 -11   4   4     1649.27     1599.51     79.84 o 
 -10   4   4      449.97      396.94     39.01 o 
  -9   4   4     4412.07     4440.10    168.23 o 
  -8   4   4      248.05      244.06     28.59 o 
  -7   4   4       17.07       26.99     21.93 o 
  -6   4   4     7961.71     7799.12    219.99 o 
  -5   4   4      683.94      678.20     37.74 o 
  -4   4   4    15686.98    16177.45    273.43 o 
  -3   4   4      319.14      252.81     54.95 o 
  -2   4   4      470.36      421.39     23.94 o 
  -1   4   4     8957.22     8676.81    130.07 o 
   0   4   4     7079.39     7531.18    120.36 o 
   1   4   4    13745.44    14493.09    253.53 o 
   2   4   4        7.42        6.20      8.69 o 
   3   4   4     5700.24     5856.32     98.61 o 
   4   4   4     2166.51     2367.27     68.78 o 
   5   4   4     8456.35     8615.59    190.36 o 
   6   4   4      689.64      732.84     61.98 o 
   7   4   4      951.64      940.50     41.47 o 
   8   4   4      134.40      179.38     37.61 o 
   9   4   4      250.66      287.47     48.78 o 
  10   4   4     1589.00     1531.42    103.82 o 
  11   4   4        1.17       -6.63     27.87 o 
 -12   5   4       19.39       10.93     24.15 o 
 -11   5   4       37.03       33.71     21.23 o 
 -10   5   4     2635.03     2597.72    117.85 o 
  -9   5   4      453.06      472.38     45.16 o 
  -8   5   4     2230.93     2159.69     84.57 o 
  -7   5   4     1474.16     1455.00    174.52 o 
  -6   5   4      424.40      396.66     34.15 o 
  -5   5   4     4754.99     4781.08    363.15 o 
  -4   5   4    15599.38    16209.32    410.13 o 
  -3   5   4     3089.16     3217.21    310.11 o 
  -2   5   4     1351.05     1422.74     36.43 o 
  -1   5   4     5197.83     5046.27     82.67 o 
   0   5   4     9919.64    10395.10    148.54 o 
   1   5   4     3443.06     3356.23     53.94 o 
   2   5   4     3868.98     4201.14     69.88 o 
   3   5   4      180.52      171.68     16.83 o 
   4   5   4     8504.29     8644.57    193.88 o 
   5   5   4      999.22      919.62     41.20 o 
   6   5   4    24290.98    23323.48    475.45 o 
   7   5   4      180.46      165.78     22.76 o 
   8   5   4      471.34      414.29     56.75 o 
   9   5   4     1220.54     1436.29     98.04 o 
  10   5   4       90.16       69.15     33.44 o 
  11   5   4     2518.88     2671.47    153.38 o 
 -11   6   4       99.00      105.72     30.22 o 
 -10   6   4     1955.38     1952.35    102.70 o 
  -9   6   4      642.48      582.34     55.63 o 
  -8   6   4     1902.08     2057.46     87.36 o 
  -7   6   4       44.07       42.27     18.40 o 
  -6   6   4      114.13      167.28     25.73 o 
  -5   6   4    14246.36    14282.45    602.45 o 
  -4   6   4       32.11       42.43     13.10 o 
  -3   6   4     5757.89     5772.63    176.67 o 
  -2   6   4       57.63       69.29      9.90 o 
  -1   6   4      251.46      260.42     20.01 o 
   0   6   4     8267.74     8378.82    124.93 o 
   1   6   4     2256.08     2287.50     40.05 o 
   2   6   4    20433.33    21052.67    321.64 o 
   3   6   4       24.82       18.66      9.03 o 
   4   6   4      547.99      519.04     24.49 o 
   5   6   4     9697.94     9556.27    253.30 o 
   6   6   4     5587.68     5436.01    137.31 o 
   7   6   4     3386.32     3252.62    166.64 o 
   8   6   4     1991.57     1958.89    118.37 o 
   9   6   4      739.65      919.70     90.45 o 
  10   6   4      153.75      192.53     47.17 o 
  11   6   4     1306.26     1338.56    106.98 o 
 -11   7   4       10.21        2.46     24.32 o 
 -10   7   4       17.43       11.93     25.05 o 
  -9   7   4      992.01      981.31     71.67 o 
  -8   7   4     1505.83     1315.14    232.80 o 
  -7   7   4      154.67      164.68     29.27 o 
  -6   7   4        0.00        1.70     14.06 o 
  -5   7   4       32.13       38.49     12.37 o 
  -4   7   4     4498.24     4686.80    185.88 o 
  -3   7   4     2157.17     2064.12     65.81 o 
  -2   7   4      179.67      171.76     15.70 o 
  -1   7   4      933.06      853.84     43.10 o 
   0   7   4     1163.63     1169.03     31.54 o 
   1   7   4     4461.65     4583.69     68.22 o 
   2   7   4     5567.30     5658.46     93.45 o 
   3   7   4      434.89      465.42     31.03 o 
   4   7   4      367.68      386.07     32.94 o 
   5   7   4      226.48      139.45     22.63 o 
   6   7   4     1088.27     1087.25     51.60 o 
   7   7   4     3291.37     3454.20    113.89 o 
   8   7   4       48.55       58.77     18.34 o 
   9   7   4      330.19      311.36     56.90 o 
  10   7   4       64.25       63.49     35.86 o 
 -11   8   4      112.11       75.31     36.41 o 
 -10   8   4       46.10       78.14     33.13 o 
  -9   8   4       51.24       11.52     24.67 o 
  -8   8   4      204.72      217.12     40.96 o 
  -7   8   4     1111.47     1149.39    131.64 o 
  -6   8   4     2177.76     2199.47     95.52 o 
  -5   8   4      847.96      894.82     60.35 o 
  -4   8   4       31.08       25.41     13.21 o 
  -3   8   4     1170.58     1146.28     49.58 o 
  -2   8   4     5650.08     5475.28     98.79 o 
  -1   8   4       53.85       62.16     11.17 o 
   0   8   4      377.51      368.62     19.31 o 
   1   8   4     1613.22     1638.79     37.84 o 
   2   8   4      214.72      170.83     16.18 o 
   3   8   4     3371.26     3338.08     64.96 o 
   4   8   4     2503.67     2504.50     58.10 o 
   5   8   4       72.67       46.03     17.55 o 
   6   8   4      752.56      750.02     48.49 o 
   7   8   4      284.07      277.05     34.99 o 
   8   8   4     1961.51     1971.82     78.07 o 
   9   8   4      164.27      172.57     47.06 o 
  10   8   4      151.95      215.43     53.61 o 
 -10   9   4      322.33      300.86     53.71 o 
  -9   9   4     1425.79     1520.78    103.60 o 
  -8   9   4      716.32      768.29     78.36 o 
  -7   9   4       22.39       36.23     28.30 o 
  -6   9   4      342.89      359.00     44.78 o 
  -5   9   4     1820.30     1705.38     62.13 o 
  -4   9   4      453.42      484.73     39.34 o 
  -3   9   4     1062.40     1065.54     50.11 o 
  -2   9   4       62.72       52.32     12.05 o 
  -1   9   4      299.41      299.91     19.36 o 
   0   9   4     1734.18     1766.06     43.46 o 
   1   9   4      275.22      292.53     20.06 o 
   2   9   4      290.68      324.12     27.12 o 
   3   9   4      778.83      852.36     40.26 o 
   4   9   4      413.85      408.18     26.92 o 
   5   9   4     1470.99     1491.49     67.63 o 
   6   9   4      354.36      390.77     37.81 o 
   7   9   4      153.00      149.85     47.69 o 
   8   9   4      195.96      184.60     30.80 o 
   9   9   4      115.62      107.40     43.74 o 
  10   9   4      397.63      391.06     72.17 o 
 -10  10   4      940.13      919.22     93.65 o 
  -9  10   4       50.64       41.41     32.58 o 
  -8  10   4     3029.35     2995.86    162.02 o 
  -7  10   4      748.95      709.65     65.13 o 
  -6  10   4      564.97      539.90     33.47 o 
  -5  10   4      413.22      410.14     44.53 o 
  -4  10   4       33.29       35.49     17.45 o 
  -3  10   4     2954.96     3054.91    137.69 o 
  -2  10   4       56.89       65.03     18.47 o 
  -1  10   4      299.16      319.76     20.99 o 
   0  10   4     1238.02     1262.48     40.83 o 
   1  10   4       41.81       18.18     12.16 o 
   2  10   4      416.02      434.37     28.07 o 
   3  10   4     1591.67     1661.61     45.41 o 
   4  10   4      227.72      217.05     23.82 o 
   5  10   4     1386.49     1407.44     66.66 o 
   6  10   4       92.94       91.03     29.93 o 
   7  10   4      195.95      280.14     38.44 o 
   8  10   4      298.80      306.61     39.07 o 
   9  10   4        3.29       28.22     35.39 o 
  -9  11   4     2634.78     2514.54    153.30 o 
  -8  11   4     1174.06     1035.45    103.67 o 
  -7  11   4     3043.56     2986.14    133.94 o 
  -6  11   4      974.36     1057.42    100.88 o 
  -5  11   4      162.02      164.06     27.13 o 
  -4  11   4     2575.86     2571.66     97.24 o 
  -3  11   4     3624.78     3677.73    113.44 o 
  -2  11   4     1145.53     1186.29     45.30 o 
  -1  11   4     1380.09     1356.85     41.63 o 
   0  11   4      424.86      381.10     26.85 o 
   1  11   4       71.35       68.40     18.47 o 
   2  11   4     6176.49     6334.80    122.04 o 
   3  11   4      118.35       91.70     18.90 o 
   4  11   4     1034.92     1073.88     56.73 o 
   5  11   4       99.41       77.06     28.22 o 
   6  11   4      194.52      220.55     33.75 o 
   7  11   4      733.53      671.89     59.40 o 
   8  11   4       91.74       58.83     27.53 o 
   9  11   4      320.16      371.75     74.47 o 
  -9  12   4      655.43      556.73     80.57 o 
  -8  12   4     1111.77     1099.29    113.91 o 
  -7  12   4     5829.23     5735.17    212.48 o 
  -6  12   4      193.09      188.79     27.21 o 
  -5  12   4      887.82      986.60    100.50 o 
  -4  12   4      685.04      711.32     53.14 o 
  -3  12   4       72.39      109.24     34.54 o 
  -2  12   4     4431.01     4698.94    109.83 o 
  -1  12   4       10.23       19.73     14.31 o 
   0  12   4      518.37      473.17     30.77 o 
   1  12   4     1144.66     1076.22     50.12 o 
   2  12   4       90.32       97.41     19.40 o 
   3  12   4     6507.23     6519.09    128.23 o 
   4  12   4     1378.39     1381.58     49.29 o 
   5  12   4      512.11      503.60     50.24 o 
   6  12   4       29.53       15.72     22.39 o 
   7  12   4      302.07      307.04     44.16 o 
   8  12   4      512.61      504.40     52.76 o 
  -8  13   4     2642.30     2648.60    168.27 o 
  -7  13   4        8.19       42.61     40.51 o 
  -6  13   4     2157.45     2331.59     84.94 o 
  -5  13   4      192.64      151.98     29.94 o 
  -4  13   4      643.26      709.32     55.59 o 
  -3  13   4     2483.43     2692.24    100.22 o 
  -2  13   4     3076.26     3202.27     77.89 o 
  -1  13   4     1934.04     1992.60     56.72 o 
   0  13   4       13.22       11.39     15.00 o 
   1  13   4      688.61      677.55     43.13 o 
   2  13   4     1745.08     1748.29     67.93 o 
   3  13   4     2330.79     2227.88     65.36 o 
   4  13   4     2265.98     2257.20     64.66 o 
   5  13   4     1926.05     1776.69     85.26 o 
   6  13   4      363.85      431.59     72.85 o 
   7  13   4      162.23      161.68     52.13 o 
  -7  14   4     1094.90     1187.99    124.45 o 
  -6  14   4     1472.18     1479.26     82.63 o 
  -5  14   4     1169.10     1116.33     70.83 o 
  -4  14   4      608.02      707.58     67.04 o 
  -3  14   4     2337.23     2279.20    188.20 o 
  -2  14   4      747.29      766.10     40.70 o 
  -1  14   4     4130.18     4109.31    106.15 o 
   0  14   4       47.50       42.01     20.78 o 
   1  14   4     2330.93     2190.71     72.71 o 
   2  14   4      341.28      389.48     41.00 o 
   3  14   4        0.76       -1.55     17.82 o 
   4  14   4     3258.15     3495.54    124.26 o 
   5  14   4       64.88       76.54     32.79 o 
   6  14   4      739.93      694.76     94.73 o 
  -7  15   4      109.16       84.48     51.70 o 
  -6  15   4       61.74       92.98     69.53 o 
  -5  15   4     1743.82     1777.19     84.89 o 
  -4  15   4       43.55       32.96     34.60 o 
  -3  15   4      205.81      153.40     62.85 o 
  -2  15   4      654.00      746.72     75.39 o 
  -1  15   4      462.45      495.92     39.45 o 
   0  15   4     2694.31     2674.71     74.01 o 
   1  15   4     1725.01     1587.63     64.17 o 
   2  15   4      243.66      236.06     32.08 o 
   3  15   4       51.18       72.20     22.65 o 
   4  15   4       95.19      108.79     87.02 o 
   5  15   4      838.49      827.10    106.63 o 
  -5  16   4      171.56      147.80     51.44 o 
  -4  16   4      241.59      219.31     60.78 o 
  -3  16   4      252.58      284.21     69.02 o 
  -2  16   4       33.86       64.19     32.95 o 
  -1  16   4     1150.80     1280.82     64.63 o 
   0  16   4     1370.92     1326.56    119.73 o 
   1  16   4      278.49      240.74     42.05 o 
   2  16   4      913.66      812.58     80.39 o 
   3  16   4        4.13       27.50     27.02 o 
   4  16   4       40.95       58.65     37.04 o 
  -4  17   4      652.55      726.20     97.94 o 
  -3  17   4      173.05      187.06     60.09 o 
  -2  17   4        1.60        3.56     31.73 o 
  -1  17   4        1.74        1.47     19.35 o 
   0  17   4      413.92      473.08     54.39 o 
   1  17   4      867.11      952.20     74.73 o 
   2  17   4      182.84      209.11     43.00 o 
  -1 -20   5      738.32      808.73     57.12 o 
   0 -20   5      296.21      323.38     47.74 o 
   1 -20   5     2260.35     2280.95    121.04 o 
   2 -20   5        7.24      -15.97     45.87 o 
  -4 -19   5       58.80       92.90     41.77 o 
  -3 -19   5     1788.91     1690.04    142.06 o 
  -2 -19   5       99.84       67.43     45.19 o 
  -1 -19   5      263.21      320.86     39.22 o 
   0 -19   5      872.94      835.19     67.03 o 
   1 -19   5      114.25      376.37     80.31 o 
   2 -19   5     3592.71     3664.17    195.79 o 
   3 -19   5      654.98      581.36     68.41 o 
   4 -19   5     1015.44      893.27    110.55 o 
  -5 -18   5       84.25       79.66     54.49 o 
  -4 -18   5      322.43      380.60     80.77 o 
  -3 -18   5     1812.80     1831.94     99.46 o 
  -2 -18   5      954.38      863.73     55.13 o 
  -1 -18   5      338.27      293.31     41.79 o 
   0 -18   5        8.38       11.34     20.22 o 
   1 -18   5      548.47      481.02     41.52 o 
   2 -18   5     1183.54     1210.28     61.17 o 
   3 -18   5      352.99      336.68     53.81 o 
   4 -18   5     1274.50     1242.34    125.72 o 
   5 -18   5      295.56      233.83     60.21 o 
   6 -18   5        4.92       65.82     41.78 o 
  -6 -17   5       27.67      -22.68     38.58 o 
  -5 -17   5       18.67      -20.11     39.24 o 
  -4 -17   5       80.88       97.33     39.28 o 
  -3 -17   5      197.93      199.08     29.83 o 
  -2 -17   5     1640.46     1594.65     59.76 o 
  -1 -17   5       78.92       60.08     28.57 o 
   0 -17   5      322.82      301.48     32.47 o 
   1 -17   5       10.70        0.81     26.30 o 
   2 -17   5        1.45        5.30     19.14 o 
   3 -17   5     1909.44     1923.11    140.40 o 
   4 -17   5      117.24      175.60     55.64 o 
   5 -17   5      317.58      314.06     64.09 o 
   6 -17   5        0.27        4.47     28.53 o 
   7 -17   5       40.15      108.01     30.93 o 
  -7 -16   5      124.99      137.20     36.36 o 
  -6 -16   5       38.69       40.68     30.74 o 
  -5 -16   5        1.34      -27.89     27.89 o 
  -4 -16   5      501.01      459.29     50.26 o 
  -3 -16   5      223.76      236.06     27.58 o 
  -2 -16   5      120.59       97.91     21.84 o 
  -1 -16   5      758.16      752.84     47.12 o 
   0 -16   5      500.87      444.10     37.21 o 
   1 -16   5      125.66      110.53     38.50 o 
   2 -16   5      397.56      357.35     33.15 o 
   3 -16   5       72.88      138.58     50.10 o 
   4 -16   5      233.76      277.68     59.63 o 
   5 -16   5      411.78      409.98     58.48 o 
   6 -16   5        3.59       -0.50     26.13 o 
   7 -16   5       82.10       72.58     28.84 o 
  -8 -15   5      583.24      449.92     82.82 o 
  -7 -15   5       80.76       49.15     27.57 o 
  -6 -15   5      128.70      124.96     31.75 o 
  -5 -15   5      631.96      713.10     57.50 o 
  -4 -15   5       29.76        5.65     24.09 o 
  -3 -15   5     1272.75     1264.35     50.70 o 
  -2 -15   5      268.80      224.77     25.62 o 
  -1 -15   5      450.13      411.46     31.81 o 
   0 -15   5       48.95       16.46     20.78 o 
   1 -15   5       39.59       39.95     22.89 o 
   2 -15   5      915.70      993.24     48.51 o 
   3 -15   5      291.61      269.05     30.99 o 
   4 -15   5       86.15      157.74     35.29 o 
   5 -15   5      144.73      144.06     86.38 o 
   6 -15   5        2.23        2.55     19.16 o 
   7 -15   5       45.10       68.82     26.79 o 
   8 -15   5      636.31      799.92    107.86 o 
  -9 -14   5      312.84      301.44     68.43 o 
  -8 -14   5      125.23       83.76     45.03 o 
  -7 -14   5     1108.24     1217.19     72.82 o 
  -6 -14   5      150.12      146.34     30.46 o 
  -5 -14   5      374.06      369.33     41.02 o 
  -4 -14   5     2019.11     2079.86    105.35 o 
  -3 -14   5     1635.13     1644.94     52.50 o 
  -2 -14   5     1146.06     1180.73     72.91 o 
  -1 -14   5     5363.58     5273.73    109.06 o 
   0 -14   5       41.83       41.15     25.17 o 
   1 -14   5      840.53      706.25     36.40 o 
   2 -14   5     2852.49     2802.48     77.74 o 
   3 -14   5      165.47      153.26     21.18 o 
   4 -14   5     2182.30     2305.66    102.22 o 
   5 -14   5       22.53       20.24     21.93 o 
   6 -14   5       75.16       82.38     22.46 o 
   7 -14   5     1575.66     1682.26     76.39 o 
   8 -14   5       22.87       57.78     44.80 o 
   9 -14   5      881.79      881.49    109.68 o 
  -9 -13   5      251.27      331.13     67.27 o 
  -8 -13   5      205.13      146.03     53.87 o 
  -7 -13   5     2321.30     2318.62     85.50 o 
  -6 -13   5       15.01       26.01     21.45 o 
  -5 -13   5      988.97      949.53     61.18 o 
  -4 -13   5      919.66      969.02     61.39 o 
  -3 -13   5       39.77       33.36     15.80 o 
  -2 -13   5    10530.61    10425.39    180.32 o 
  -1 -13   5      125.62       71.81     17.62 o 
   0 -13   5     4510.76     4162.54    109.19 o 
   1 -13   5       11.81       34.67     14.13 o 
   2 -13   5       11.62      -13.64     13.64 o 
   3 -13   5     2596.90     2757.69     73.16 o 
   4 -13   5     2250.79     2355.63    100.39 o 
   5 -13   5     1755.78     1727.43     82.62 o 
   6 -13   5       56.53       16.25     17.13 o 
   7 -13   5        6.62      -15.94     18.25 o 
   8 -13   5     1349.09     1116.33    119.22 o 
   9 -13   5     1515.10     1323.23    131.45 o 
 -10 -12   5        7.78       -3.08     32.97 o 
  -9 -12   5      416.22      420.03     70.78 o 
  -8 -12   5      595.20      661.53     70.08 o 
  -7 -12   5       62.43       22.55     20.26 o 
  -6 -12   5     5853.20     5731.78    155.68 o 
  -5 -12   5     2247.30     2365.17    117.61 o 
  -4 -12   5      232.44      224.09     30.06 o 
  -3 -12   5     2922.36     2940.28     68.73 o 
  -2 -12   5     1606.93     1641.93     44.58 o 
  -1 -12   5     6624.87     6823.31    126.11 o 
   0 -12   5     6446.18     6562.02    111.70 o 
   1 -12   5     2078.59     2109.09     55.36 o 
   2 -12   5       16.86       24.13     18.21 o 
   3 -12   5     2188.82     2275.43     80.48 o 
   4 -12   5     3624.95     3638.94    128.87 o 
   5 -12   5     5500.67     5398.57    203.51 o 
   6 -12   5      131.55       97.89     23.80 o 
   7 -12   5        2.94        0.26     17.13 o 
   8 -12   5     1200.08     1179.32    116.59 o 
   9 -12   5      712.91      749.50     95.70 o 
  10 -12   5     2924.50     2741.63    173.41 o 
 -10 -11   5     1224.10     1305.06    106.26 o 
  -9 -11   5      552.04      606.06     66.34 o 
  -8 -11   5      117.73      128.77     35.17 o 
  -7 -11   5      724.87      797.33    101.10 o 
  -6 -11   5     8879.92     9201.50    219.44 o 
  -5 -11   5     1516.29     1638.42     66.05 o 
  -4 -11   5     2252.78     2224.94     79.00 o 
  -3 -11   5       67.88       92.80     14.39 o 
  -2 -11   5      993.01     1029.18     33.54 o 
  -1 -11   5     6538.08     6585.51    109.93 o 
   0 -11   5     1532.74     1437.88     39.93 o 
   1 -11   5    12596.19    12821.40    188.12 o 
   2 -11   5      932.48      872.22     34.54 o 
   3 -11   5      226.28      226.46     20.39 o 
   4 -11   5     9356.89     9729.57    264.72 o 
   5 -11   5      922.65      914.18     56.34 o 
   6 -11   5     3977.02     4031.01    129.85 o 
   7 -11   5      122.68      114.90     20.67 o 
   8 -11   5      514.16      730.21     88.06 o 
   9 -11   5     1622.54     1535.53    117.62 o 
  10 -11   5      544.56      546.98     80.70 o 
 -10 -10   5     1342.14     1326.52    103.28 o 
  -9 -10   5      247.02      251.52     43.62 o 
  -8 -10   5     1398.14     1379.28     84.32 o 
  -7 -10   5      764.92      707.68     98.29 o 
  -6 -10   5       23.87       22.72     16.32 o 
  -5 -10   5     4074.13     4411.56    232.28 o 
  -4 -10   5     2854.92     2909.41     90.24 o 
  -3 -10   5     6175.79     6281.39    113.13 o 
  -2 -10   5      501.03      512.61     24.88 o 
  -1 -10   5      229.31      217.52     17.51 o 
   0 -10   5     7373.30     7585.95    104.56 o 
   1 -10   5      213.66      246.36     16.59 o 
   2 -10   5     3865.03     3930.94     78.77 o 
   3 -10   5      321.43      332.71     22.52 o 
   4 -10   5     3756.76     3809.58    130.69 o 
   5 -10   5     2737.47     2602.57     75.95 o 
   6 -10   5     4785.25     4927.05    146.59 o 
   7 -10   5      335.93      302.14     39.51 o 
   8 -10   5      433.18      388.92     61.96 o 
   9 -10   5      734.30      709.35     86.38 o 
  10 -10   5      327.34      459.23     72.91 o 
  11 -10   5     1070.83     1003.96    106.68 o 
 -11  -9   5        9.97        3.10     28.32 o 
 -10  -9   5       46.00       79.82     31.38 o 
  -9  -9   5      784.08      721.02     75.68 o 
  -8  -9   5      446.24      458.38     56.57 o 
  -7  -9   5       33.24       43.52     20.96 o 
  -6  -9   5      221.00      231.74     24.42 o 
  -5  -9   5      513.41      430.85     38.67 o 
  -4  -9   5     4937.81     5104.10    132.34 o 
  -3  -9   5     6987.14     7150.88    122.73 o 
  -2  -9   5      695.37      730.56     26.95 o 
  -1  -9   5       15.59       -2.27      7.88 o 
   0  -9   5      793.03      738.07     24.32 o 
   1  -9   5        2.60       -3.40      7.50 o 
   2  -9   5     6678.89     6885.28    136.99 o 
   3  -9   5      248.02      257.66     17.53 o 
   4  -9   5       44.82       44.69     25.30 o 
   5  -9   5     1445.49     1317.80     47.86 o 
   6  -9   5      174.51      178.95     25.26 o 
   7  -9   5     4312.72     4009.02    192.96 o 
   9  -9   5      458.85      502.69     71.49 o 
  10  -9   5     1336.72     1097.76     93.90 o 
  11  -9   5        6.59       15.78     33.66 o 
 -11  -8   5       88.65      120.38     39.61 o 
 -10  -8   5      368.42      355.10     46.46 o 
  -9  -8   5        9.78       11.02     29.32 o 
  -8  -8   5        0.81        1.12     16.51 o 
  -7  -8   5      459.89      673.37     55.92 o 
  -6  -8   5      822.91      862.59     36.95 o 
  -5  -8   5     2366.42     2244.76     69.99 o 
  -4  -8   5     2043.48     2150.40     68.03 o 
  -3  -8   5      738.23      777.11     31.72 o 
  -2  -8   5     1002.66      966.14     34.30 o 
  -1  -8   5        0.51       -6.42      7.44 o 
   0  -8   5       95.89      100.68      9.92 o 
   1  -8   5     4478.46     4431.60     82.19 o 
   2  -8   5     1887.26     1921.64     52.49 o 
   3  -8   5     1336.63     1393.25     34.99 o 
   4  -8   5       37.02       67.89     17.71 o 
   5  -8   5       22.55       17.01     13.66 o 
   6  -8   5     5432.98     5509.54    152.11 o 
   7  -8   5     1513.41     1626.59    103.49 o 
   8  -8   5      944.39     1089.76     85.53 o 
   9  -8   5      415.15      440.02     61.83 o 
  10  -8   5      243.98      194.66     46.70 o 
  11  -8   5      162.88      196.73     51.30 o 
 -11  -7   5       80.08       91.58     35.65 o 
 -10  -7   5      196.86      131.52     31.34 o 
  -9  -7   5      217.65      146.17     39.66 o 
  -8  -7   5      637.17      671.11     49.45 o 
  -7  -7   5      815.91      931.20     56.72 o 
  -6  -7   5       35.46       45.54     17.41 o 
  -5  -7   5      161.35      173.29     30.06 o 
  -4  -7   5     2739.57     2450.20     92.79 o 
  -3  -7   5       14.99       17.16      8.77 o 
  -2  -7   5     5464.26     5232.90     82.60 o 
  -1  -7   5       27.12       22.21      7.83 o 
   0  -7   5      281.23      285.28     14.81 o 
   1  -7   5      484.51      569.51     25.31 o 
   2  -7   5      983.27     1010.56     28.63 o 
   3  -7   5     1287.43     1353.13     32.38 o 
   4  -7   5     4091.40     3418.69    175.39 o 
   5  -7   5       44.92       43.15     13.95 o 
   6  -7   5       24.23       14.63     11.62 o 
   7  -7   5     3306.11     3578.92    169.06 o 
   8  -7   5     3276.61     3372.23    166.20 o 
   9  -7   5      372.42      384.21     58.74 o 
  10  -7   5      212.29      217.86     48.27 o 
  11  -7   5      101.13       61.51     35.98 o 
 -12  -6   5      171.13      122.11     37.24 o 
 -11  -6   5        9.69       14.45     26.09 o 
 -10  -6   5     1541.77     1644.49     80.36 o 
  -9  -6   5      419.77      358.86     39.74 o 
  -8  -6   5      840.40      946.74     56.55 o 
  -7  -6   5      185.39      178.09     26.40 o 
  -6  -6   5       32.22       27.11     15.26 o 
  -5  -6   5    12181.10    12792.13    221.59 o 
  -4  -6   5     1000.23      916.37    103.95 o 
  -3  -6   5     2051.82     1985.43     81.86 o 
  -2  -6   5        2.85        3.21      6.10 o 
  -1  -6   5      137.32      101.85      9.86 o 
   0  -6   5     7767.41     7991.18    144.03 o 
   1  -6   5    10012.92     9795.79    154.41 o 
   2  -6   5     1093.09     1197.88     32.73 o 
   3  -6   5       39.88       54.54     12.17 o 
   4  -6   5      160.93      212.55     34.84 o 
   5  -6   5     5296.70     5304.46    181.11 o 
   6  -6   5     7178.69     7427.63    216.26 o 
   7  -6   5        1.73       23.11     21.69 o 
   8  -6   5     1021.97     1074.67     79.82 o 
   9  -6   5       69.16       67.33     30.77 o 
  10  -6   5      264.34      283.02     51.18 o 
  11  -6   5      423.12      508.67     68.06 o 
 -12  -5   5      395.82      326.51     48.13 o 
 -11  -5   5      234.12      281.28     41.91 o 
 -10  -5   5     1755.20     1835.27     94.38 o 
  -9  -5   5     2924.80     2845.91    106.59 o 
  -8  -5   5     3942.48     4002.62    132.27 o 
  -7  -5   5      362.21      388.64     34.05 o 
  -6  -5   5      244.16      263.80     27.49 o 
  -5  -5   5     2047.52     2119.36     77.86 o 
  -4  -5   5      373.81      421.11     23.28 o 
  -3  -5   5    23942.01    23471.74    786.05 o 
  -2  -5   5        1.50        1.02      5.25 o 
  -1  -5   5        5.05        5.28      4.45 o 
   0  -5   5    11572.48    12087.71    181.39 o 
   1  -5   5        5.27       19.66      7.82 o 
   2  -5   5     7251.86     7293.11    115.63 o 
   3  -5   5     3696.83     3751.04     63.87 o 
   4  -5   5      116.53      102.87     26.38 o 
   5  -5   5      618.87      314.73     40.29 o 
   6  -5   5      978.57      929.45     64.90 o 
   7  -5   5     4010.93     3979.39    175.97 o 
   8  -5   5      576.81      520.78     59.72 o 
   9  -5   5       86.71       67.57     31.48 o 
  10  -5   5      121.17       93.15     36.18 o 
  11  -5   5       52.06       -7.34     29.28 o 
  12  -5   5      510.13      570.80     72.01 o 
 -12  -4   5      373.97      480.16     50.94 o 
 -11  -4   5      641.24      721.86     53.45 o 
 -10  -4   5       76.80       55.04     35.09 o 
  -9  -4   5     5911.27     6300.81    188.91 o 
  -8  -4   5      313.87      315.81     40.63 o 
  -7  -4   5     8576.39     8698.40    242.34 o 
  -6  -4   5      643.73      590.79     34.11 o 
  -5  -4   5       22.15        5.13     18.75 o 
  -4  -4   5    18392.94    18582.65    310.73 o 
  -3  -4   5      827.29      864.08     33.14 o 
  -2  -4   5     5813.63     5792.88    116.03 o 
  -1  -4   5       54.37       44.29     18.62 o 
   0  -4   5       51.11       55.25     20.50 o 
   1  -4   5    22855.31    23348.55    381.51 o 
   2  -4   5     3123.76     2960.08     52.78 o 
   3  -4   5    14312.05    14214.61    338.43 o 
   4  -4   5     6346.83     6000.13    230.17 o 
   5  -4   5      320.15      340.74     32.67 o 
   6  -4   5     4639.45     4678.40    121.42 o 
   7  -4   5     2457.35     2364.55    118.88 o 
   8  -4   5     1483.10     1482.78     91.47 o 
   9  -4   5      405.43      443.39     55.29 o 
  10  -4   5      634.27      660.41     71.44 o 
  11  -4   5      352.64      300.52     51.80 o 
  12  -4   5      831.84     1116.96     88.22 o 
 -12  -3   5       85.10       87.20     25.22 o 
 -11  -3   5     1460.15     1459.66     74.48 o 
 -10  -3   5     1112.28     1100.04    129.40 o 
  -9  -3   5        0.32      -10.31     18.01 o 
  -8  -3   5     5873.86     6239.62    178.82 o 
  -7  -3   5     8342.19     8331.55    385.36 o 
  -6  -3   5    10575.59    10855.93    225.08 o 
  -5  -3   5      453.79      457.28     21.28 o 
  -4  -3   5     2237.64     2298.74     73.86 o 
  -3  -3   5    17174.94    17136.94    392.32 o 
  -2  -3   5     8334.07     7446.77    311.96 o 
  -1  -3   5     8484.23     8628.83    178.80 o 
   0  -3   5    24805.60    26707.28    496.79 o 
   1  -3   5    15824.33    16717.46    275.96 o 
   2  -3   5     8146.14     8321.40    161.85 o 
   3  -3   5    31375.02    31577.76    723.21 o 
   4  -3   5     2067.42     2037.03     64.40 o 
   6  -3   5      983.25      956.12     35.16 o 
   7  -3   5       38.47       50.80     24.30 o 
   8  -3   5     4792.11     4866.74    204.99 o 
   9  -3   5        1.44       12.90     22.11 o 
  10  -3   5     1677.91     1629.81    101.34 o 
  11  -3   5      228.57      175.94     40.94 o 
  12  -3   5      380.59      329.91     54.77 o 
  -9  -2   5       78.73       78.09     35.25 o 
  -8  -2   5     3373.94     3125.05    190.52 o 
  -7  -2   5     4276.35     4233.31    226.65 o 
  -6  -2   5    13964.44    14024.99    583.27 o 
  -5  -2   5      608.70      556.08     68.94 o 
  -4  -2   5     3828.73     3952.44    111.71 o 
  -3  -2   5     3429.86     3245.90     71.92 o 
  -2  -2   5       20.73       -2.94      7.41 o 
  -1  -2   5    74133.91    77790.37   1900.38 o 
   0  -2   5      685.64      706.67     40.51 o 
   1  -2   5     2845.71     3322.38     63.83 o 
   2  -2   5     5186.17     5524.09    162.74 o 
   3  -2   5      349.60      345.80     32.02 o 
   4  -2   5    11381.40    10717.96    266.41 o 
   6  -2   5     4189.91     4260.47    110.94 o 
   7  -2   5      552.91      557.77     55.00 o 
   8  -2   5     1762.91     1780.98     98.93 o 
   9  -2   5     2871.16     2940.88    142.14 o 
  10  -2   5     1357.22     1435.81     91.96 o 
  11  -2   5      259.19      257.19     46.94 o 
  12  -2   5       62.21       84.26     36.47 o 
  -9  -1   5      104.72      102.92     33.81 o 
  -8  -1   5     1483.98     1468.08     87.51 o 
  -7  -1   5     2937.68     2725.72    165.57 o 
  -6  -1   5       42.77       37.61     24.85 o 
  -5  -1   5    10400.50    10105.86    428.31 o 
  -4  -1   5     1518.52     1627.94    101.88 o 
  -3  -1   5     1317.72     1358.25     33.84 o 
  -1  -1   5    21929.72    23823.06    463.56 o 
   0  -1   5      489.09      553.55     22.55 o 
   1  -1   5     4691.51     4944.58    101.53 o 
   2  -1   5     8227.63     9152.94    157.13 o 
   3  -1   5     5493.45     5655.18     98.94 o 
   4  -1   5     1838.86     1669.45     54.64 o 
   6  -1   5     1714.53     1735.35     43.49 o 
   7  -1   5      511.02      510.04     51.65 o 
   8  -1   5      426.83      394.32     48.89 o 
   9  -1   5    10417.87     9792.12    367.72 o 
  10  -1   5       56.50       86.77     31.98 o 
  11  -1   5      608.08      565.08     67.21 o 
  12  -1   5       92.24       92.71     37.69 o 
  -9   0   5        4.56       24.99     26.93 o 
  -8   0   5      420.68      431.80     57.12 o 
  -7   0   5     1194.36     1183.85     74.16 o 
  -6   0   5     1406.57     1480.92     79.38 o 
  -5   0   5     2100.80     2052.10     90.96 o 
  -4   0   5     4919.83     5050.67    167.99 o 
  -3   0   5       25.79       34.24      5.67 o 
  -1   0   5    10351.65    11514.89    230.40 o 
   0   0   5     3806.23     3864.61    130.55 o 
   1   0   5     1845.69     2032.02     53.63 o 
   2   0   5     4112.29     4336.97     88.53 o 
   3   0   5     4135.32     4150.16     76.60 o 
   4   0   5     1653.99     1748.08     60.82 o 
   6   0   5      301.06      321.04     23.29 o 
   7   0   5     1474.80     1390.52     80.67 o 
   8   0   5     1592.02     1519.70     89.00 o 
   9   0   5      914.23      903.62     71.22 o 
  10   0   5     2217.78     2349.98    126.80 o 
  11   0   5     1024.91      857.50     82.72 o 
  12   0   5      123.25       62.00     24.04 o 
  -9   1   5     1686.57     1745.74    101.99 o 
  -8   1   5     1005.24     1189.68     83.50 o 
  -7   1   5       19.79       -3.92     18.10 o 
  -6   1   5       36.60       41.07     20.89 o 
  -5   1   5       89.30       66.80     21.02 o 
  -4   1   5      130.48      146.83     13.37 o 
  -3   1   5     7342.60     7848.89    206.21 o 
  -2   1   5       68.21       -0.57      7.22 o 
  -1   1   5      920.07      735.54     47.26 o 
   0   1   5     1934.14     2140.53     64.28 o 
   1   1   5     1621.86     1630.85     34.01 o 
   2   1   5     2716.20     2778.30     58.64 o 
   3   1   5      206.56      206.37     12.90 o 
   4   1   5      686.58      672.26     80.42 o 
   5   1   5      209.57      173.87     19.72 o 
   6   1   5      997.18      996.96     42.12 o 
   7   1   5     3192.03     3215.50    145.90 o 
   8   1   5      452.43      482.14     55.14 o 
   9   1   5      515.95      586.34     63.29 o 
  10   1   5      823.93      684.46     50.95 o 
  11   1   5      106.90      101.90     26.06 o 
  12   1   5      754.70      708.18     81.16 o 
  -9   2   5       44.47       30.95     28.35 o 
  -8   2   5      295.99      322.50     47.43 o 
  -7   2   5      146.56      210.20     49.37 o 
  -6   2   5     4095.14     4438.60    112.24 o 
  -5   2   5      128.49      133.61     10.72 o 
  -4   2   5      504.82      545.94     27.20 o 
  -3   2   5     3078.72     3193.09     95.87 o 
  -2   2   5       36.07       27.01     15.16 o 
  -1   2   5     5079.24     5123.27     83.50 o 
   0   2   5     9557.26    10113.29    155.27 o 
   1   2   5     1126.68     1334.59     38.83 o 
   3   2   5      851.24      871.71     34.46 o 
   4   2   5     2299.37     2168.76     63.59 o 
   5   2   5      435.56      456.77     28.10 o 
   6   2   5       14.74       33.22     12.60 o 
   7   2   5      569.37      553.82     40.72 o 
   8   2   5       24.78       13.33     14.31 o 
   9   2   5      483.87      480.21     41.84 o 
  10   2   5      705.82      670.94     72.71 o 
  11   2   5      669.45      632.95     75.05 o 
 -10   3   5     3608.99     3516.65    134.50 o 
  -9   3   5     1367.94     1319.73     92.55 o 
  -8   3   5      811.50      720.46     50.21 o 
  -7   3   5     3291.63     3321.77     93.24 o 
  -6   3   5     1026.92      957.21     39.54 o 
  -5   3   5      290.51      301.56     81.72 o 
  -4   3   5     5707.43     5559.25    120.52 o 
  -3   3   5       46.25       66.29     10.54 o 
  -2   3   5     2452.94     2251.66     68.35 o 
  -1   3   5    12407.35    12315.85    188.05 o 
   0   3   5      503.02      430.08     22.49 o 
   1   3   5     5393.74     5609.12     93.57 o 
   2   3   5     7517.33     8108.61    129.65 o 
   3   3   5      102.79      107.04     10.96 o 
   4   3   5      222.84      238.75     22.12 o 
   5   3   5      104.45      116.30     16.66 o 
   6   3   5      436.51      421.89     63.60 o 
   7   3   5      604.37      595.71     34.92 o 
   8   3   5     1263.13     1189.25     83.02 o 
   9   3   5     1079.19      963.69     77.73 o 
  10   3   5       56.36       35.41     29.26 o 
  11   3   5      347.89      288.02     54.48 o 
 -11   4   5     1177.61     1133.57     65.33 o 
 -10   4   5     3227.52     3456.51    140.60 o 
  -9   4   5     1323.07     1386.59     64.10 o 
  -8   4   5      522.79      518.17     61.82 o 
  -7   4   5      955.35      939.18     48.18 o 
  -6   4   5     1413.92     1484.34     62.45 o 
  -5   4   5     7654.24     7472.22    213.91 o 
  -4   4   5       94.61       98.97     10.49 o 
  -3   4   5     2855.22     2427.70    188.31 o 
  -2   4   5     1683.10     1663.76     42.26 o 
  -1   4   5     5841.31     6043.72     90.10 o 
   0   4   5    28998.71    30140.31    400.53 o 
   1   4   5      927.69     1017.20     24.07 o 
   2   4   5     6037.74     6124.15    103.52 o 
   3   4   5       39.59       53.27     10.50 o 
   4   4   5      102.39      130.97     18.82 o 
   5   4   5     5981.86     6094.87    149.52 o 
   6   4   5      819.77      775.04     47.54 o 
   7   4   5       64.41       52.71     16.89 o 
   8   4   5        8.39       13.40     21.61 o 
   9   4   5       10.51      -20.03     20.44 o 
  10   4   5     1913.92     1808.28    117.76 o 
  11   4   5      341.95      435.02     65.06 o 
 -11   5   5     2150.89     2281.11    110.63 o 
 -10   5   5      465.57      422.57     44.94 o 
  -9   5   5     6039.23     5912.31    227.24 o 
  -8   5   5      352.17      438.26    130.09 o 
  -7   5   5     1602.97     1550.42     68.06 o 
  -6   5   5     7829.16     7319.81    215.37 o 
  -5   5   5     1180.62     1032.05     73.83 o 
  -4   5   5    26283.28    27223.50    674.57 o 
  -3   5   5     2621.82     2516.34    147.19 o 
  -2   5   5     2768.09     2802.85     57.02 o 
  -1   5   5     2292.89     2422.06     45.17 o 
   0   5   5     4733.62     4998.55     80.27 o 
   1   5   5    19967.02    20165.02    239.58 o 
   2   5   5     8951.64     9351.38    138.07 o 
   3   5   5     4421.19     4493.45     83.17 o 
   4   5   5      640.10      675.40     27.80 o 
   5   5   5     6473.59     6196.08    149.93 o 
   6   5   5     3352.47     3283.76    107.08 o 
   7   5   5     5805.99     5768.48    189.49 o 
   8   5   5       22.55        7.46     22.49 o 
   9   5   5       46.13       94.06     35.62 o 
  10   5   5      872.02      737.49     82.97 o 
  11   5   5       20.80      -26.11     26.11 o 
 -11   6   5       19.23       54.40     26.09 o 
 -10   6   5     1674.02     1675.16     94.58 o 
  -9   6   5     1286.34     1303.41     79.42 o 
  -8   6   5     2804.31     2727.48    184.87 o 
  -7   6   5     1443.40     1401.23    160.18 o 
  -6   6   5     2136.41     2138.79     88.35 o 
  -5   6   5     6233.40     6276.93    142.83 o 
  -4   6   5     5935.17     6111.81    143.55 o 
  -3   6   5      181.67      186.90     20.64 o 
  -2   6   5    21632.51    21708.98    348.67 o 
  -1   6   5      761.18      858.20     45.14 o 
   0   6   5     1225.11     1262.29     35.38 o 
   1   6   5    16381.80    16757.32    203.35 o 
   2   6   5      638.76      666.23     24.35 o 
   3   6   5     1350.40     1517.22     37.29 o 
   4   6   5      269.18      274.99     36.73 o 
   5   6   5     1563.66     1550.71     59.26 o 
   6   6   5     8139.71     7814.08    184.63 o 
   7   6   5      286.36      289.79     32.73 o 
   8   6   5     1621.09     1561.13     61.61 o 
   9   6   5      258.36      159.34     44.62 o 
  10   6   5       44.60       88.31     38.87 o 
  11   6   5      971.98     1071.10    108.06 o 
 -11   7   5      389.60      408.11     54.89 o 
 -10   7   5       33.48       44.14     26.44 o 
  -9   7   5      727.98      762.01     63.23 o 
  -8   7   5     2294.04     2231.82     97.67 o 
  -7   7   5       37.85       45.62     21.15 o 
  -6   7   5     1094.15     1057.78    163.47 o 
  -5   7   5     1089.43     1075.54     43.00 o 
  -4   7   5      843.44      839.38     44.32 o 
  -3   7   5     9874.19     9570.64    215.12 o 
  -2   7   5      384.27      417.72     24.40 o 
  -1   7   5     3652.82     3654.85     68.62 o 
   0   7   5      835.81      921.03     29.06 o 
   1   7   5        9.38       12.08      8.06 o 
   2   7   5     5883.65     6306.46    102.98 o 
   3   7   5       65.92       69.45     16.23 o 
   4   7   5     5378.10     5442.58    101.50 o 
   5   7   5      263.38      231.77     29.02 o 
   6   7   5     1187.52     1109.83     53.32 o 
   7   7   5     3959.05     3901.03    127.46 o 
   8   7   5     4131.65     4025.16    125.41 o 
   9   7   5      326.83      305.18     59.05 o 
  10   7   5      109.15      203.49     52.46 o 
 -11   8   5      208.15      211.38     46.31 o 
 -10   8   5       52.22       69.18     32.07 o 
  -9   8   5       67.16       69.50     30.69 o 
  -8   8   5        3.12       -2.94     20.87 o 
  -7   8   5      987.48      809.85     58.73 o 
  -6   8   5     2191.91     2038.08    192.43 o 
  -5   8   5      205.91      214.38     24.00 o 
  -4   8   5      819.47      836.07     59.82 o 
  -3   8   5        9.08        7.08     12.49 o 
  -2   8   5     6140.89     6207.63    125.29 o 
  -1   8   5     2847.13     2999.43     58.18 o 
   0   8   5     1454.15     1439.75     37.94 o 
   1   8   5       39.24       57.73     12.39 o 
   2   8   5     3782.40     3843.79     72.53 o 
   3   8   5     1508.54     1477.50     39.67 o 
   4   8   5     5628.45     5512.43    105.04 o 
   5   8   5      277.06      293.48     32.93 o 
   6   8   5       60.88       48.26     19.01 o 
   7   8   5     2868.22     2873.35    106.77 o 
   8   8   5       80.69       63.92     24.14 o 
   9   8   5     2878.55     2712.54    163.52 o 
  10   8   5       66.67       95.36     46.33 o 
 -10   9   5      435.27      516.05     68.71 o 
  -9   9   5       37.55       62.90     34.49 o 
  -8   9   5       67.87       65.05     27.95 o 
  -7   9   5     2747.79     2547.02    113.72 o 
  -6   9   5       69.90      100.13     29.58 o 
  -5   9   5      167.38      178.29     24.28 o 
  -4   9   5      323.18      258.37     28.54 o 
  -3   9   5      212.93      236.29     39.88 o 
  -2   9   5     1201.54     1309.75     49.99 o 
  -1   9   5       55.23       43.21     11.63 o 
   0   9   5     1627.66     1769.83     44.28 o 
   1   9   5        5.23        4.85      9.87 o 
   2   9   5       15.81        6.25     11.98 o 
   3   9   5     2723.26     2584.95     58.06 o 
   4   9   5     1716.64     1609.22     49.43 o 
   5   9   5      254.47      187.32     27.98 o 
   6   9   5      244.59      242.97     32.41 o 
   7   9   5       31.92       44.16     22.98 o 
   8   9   5     1118.56     1014.41     61.32 o 
   9   9   5      412.60      542.63     80.12 o 
 -10  10   5      126.36      152.78     47.44 o 
  -9  10   5       25.28      -22.27     26.45 o 
  -8  10   5       40.41       27.52     30.85 o 
  -7  10   5     1284.96     1271.90     82.80 o 
  -6  10   5      479.81      469.63     32.70 o 
  -5  10   5      900.80      989.94     66.43 o 
  -4  10   5     1041.98      991.16     51.59 o 
  -3  10   5      480.08      410.89     37.31 o 
  -2  10   5      182.34      211.06     22.05 o 
  -1  10   5     2367.90     2405.28     54.01 o 
   0  10   5      470.45      513.87     30.05 o 
   1  10   5      474.93      494.41     27.72 o 
   2  10   5        3.75        9.61     13.62 o 
   3  10   5        1.90      -12.61     12.61 o 
   4  10   5      714.97      697.18     32.55 o 
   5  10   5      813.23      714.48     53.53 o 
   6  10   5      230.61      231.62     33.39 o 
   7  10   5       77.99       63.71     26.34 o 
   8  10   5       87.24      139.60     48.42 o 
   9  10   5      537.69      377.13     73.18 o 
  -9  11   5        1.98      -22.72     28.95 o 
  -8  11   5     2366.97     2332.25    146.19 o 
  -7  11   5      444.55      566.07     87.65 o 
  -6  11   5       33.10       55.90     20.75 o 
  -5  11   5       65.94       70.30     21.76 o 
  -4  11   5       10.40        9.21     17.73 o 
  -3  11   5     1611.87     1694.96     73.08 o 
  -2  11   5     1021.61     1099.99     52.72 o 
  -1  11   5      374.47      334.45     24.38 o 
   0  11   5      440.60      428.83     28.81 o 
   1  11   5       33.08        6.08     19.81 o 
   2  11   5     1045.99     1048.18     44.30 o 
   3  11   5     1278.36     1322.66     49.27 o 
   4  11   5      400.69      381.06     28.81 o 
   5  11   5        0.97        4.78     21.43 o 
   6  11   5      401.35      324.94     40.20 o 
   7  11   5      576.95      510.05     75.71 o 
   8  11   5      214.22      210.71     38.30 o 
  -9  12   5      589.53      506.44     78.94 o 
  -8  12   5      488.07      577.59     81.83 o 
  -7  12   5     1539.57     1478.22     98.94 o 
  -6  12   5     1288.46     1292.38     73.51 o 
  -5  12   5       62.66       75.01     24.12 o 
  -4  12   5      288.64      249.53     36.28 o 
  -3  12   5     1214.74     1287.17     65.47 o 
  -2  12   5     3297.51     3388.77    138.31 o 
  -1  12   5      755.87      793.32     57.11 o 
   0  12   5       14.97       20.57     15.21 o 
   1  12   5       22.89       35.11     18.00 o 
   2  12   5     2134.19     2236.90     63.82 o 
   3  12   5      311.59      281.37     27.51 o 
   4  12   5     2332.60     2280.88     67.39 o 
   5  12   5      230.34      264.16     40.49 o 
   6  12   5       15.31       -9.19     46.68 o 
   7  12   5       30.28       15.47     37.97 o 
   8  12   5       14.06       71.59     32.32 o 
  -8  13   5      540.18      694.18     95.37 o 
  -7  13   5     2635.70     2621.45    135.44 o 
  -6  13   5        6.77       24.06     22.07 o 
  -5  13   5     4908.78     5115.90    209.32 o 
  -4  13   5       10.70      -17.65     17.65 o 
  -3  13   5        0.12      -18.75     18.75 o 
  -2  13   5     3708.28     3843.11     87.59 o 
  -1  13   5        7.29      -12.69     16.59 o 
   0  13   5     1497.18     1463.83     69.39 o 
   1  13   5        1.28      -12.86     18.01 o 
   2  13   5      454.93      402.29     39.41 o 
   3  13   5     3123.66     3208.11     82.31 o 
   4  13   5      712.35      730.44     44.64 o 
   5  13   5     2246.72     2186.28     94.95 o 
   6  13   5      557.20      398.72     74.62 o 
   7  13   5      187.73      210.63     57.60 o 
  -7  14   5       44.62       25.96     41.45 o 
  -6  14   5     3446.34     3858.38    134.13 o 
  -5  14   5     1139.44     1066.25     76.38 o 
  -4  14   5     1222.46     1130.80     73.31 o 
  -3  14   5      222.79      234.78     47.60 o 
  -2  14   5      544.80      470.27     64.83 o 
  -1  14   5      766.81      816.01     50.25 o 
   0  14   5     2054.95     2074.25     63.42 o 
   1  14   5      620.89      602.09     43.32 o 
   2  14   5       48.44       52.30     22.86 o 
   3  14   5      225.20      211.06     27.86 o 
   4  14   5      486.69      491.19     35.70 o 
   5  14   5     2610.39     2634.77    170.70 o 
   6  14   5       47.55       61.56     46.27 o 
  -6  15   5      546.50      485.62     74.88 o 
  -5  15   5      905.68     1029.01     78.37 o 
  -4  15   5     2697.48     2934.49    171.77 o 
  -3  15   5      153.20      149.64     46.56 o 
  -2  15   5       85.36      125.18     33.60 o 
  -1  15   5     1543.69     1697.15     75.21 o 
   0  15   5      125.60      137.55     24.36 o 
   1  15   5     3650.85     3775.76    104.31 o 
   2  15   5        0.88      -10.78     25.30 o 
   3  15   5      128.92      149.87     30.50 o 
   4  15   5     1038.81      932.16     81.69 o 
   5  15   5        0.45      -27.23     43.68 o 
  -5  16   5     1943.88     2146.13    138.58 o 
  -4  16   5       35.17       90.47     49.93 o 
  -3  16   5     1547.30     1675.36    135.56 o 
  -2  16   5       18.11        2.76     29.03 o 
  -1  16   5      336.99      324.10     30.30 o 
   0  16   5     1637.79     1676.68     86.47 o 
   1  16   5     1500.29     1473.31     86.62 o 
   2  16   5      621.51      615.13     60.12 o 
   3  16   5      372.33      363.63     55.59 o 
   4  16   5      100.21      131.77     43.85 o 
  -3  17   5      471.10      436.07     85.10 o 
  -2  17   5        6.31        4.01     36.82 o 
  -1  17   5       42.08       95.96     40.43 o 
   0  17   5      458.65      480.43     53.69 o 
   1  17   5      135.96      117.31     39.09 o 
  -1 -20   6        4.86      -24.61     24.61 o 
   0 -20   6      617.54      516.74     58.11 o 
   1 -20   6     1081.06      961.62    180.51 o 
   2 -20   6     1101.25     1165.65     94.65 o 
  -4 -19   6      490.47      452.73     64.52 o 
  -3 -19   6      821.40      679.05     72.99 o 
  -2 -19   6     1696.29     1721.13     78.94 o 
  -1 -19   6      369.39      383.35     49.16 o 
   0 -19   6       10.40       -0.70     29.04 o 
   1 -19   6     3604.29     3685.86    136.82 o 
   2 -19   6        0.05      -23.48     23.48 o 
   3 -19   6     3350.54     3474.19    147.35 o 
   4 -19   6       17.25       16.46     46.33 o 
  -5 -18   6       11.84       33.19     46.43 o 
  -4 -18   6       25.31       32.87     48.60 o 
  -3 -18   6     2535.62     2563.76    198.24 o 
  -2 -18   6      182.95      140.37     26.76 o 
  -1 -18   6      347.10      311.32     35.99 o 
   0 -18   6       14.94       13.04     24.70 o 
   1 -18   6      194.52      188.98     30.84 o 
   2 -18   6     3164.04     3200.37    100.45 o 
   3 -18   6      886.70      826.27    144.60 o 
   4 -18   6     1324.74     1206.59    125.55 o 
   5 -18   6      563.97      581.32     85.81 o 
   6 -18   6       81.34       74.73     57.14 o 
  -6 -17   6      168.63      121.86     52.79 o 
  -5 -17   6      477.93      388.94     75.24 o 
  -4 -17   6        4.76      -32.23     33.86 o 
  -3 -17   6      513.22      478.20     35.37 o 
  -2 -17   6      571.80      558.49     67.81 o 
  -1 -17   6     2388.68     2542.78    141.03 o 
   0 -17   6       68.37       54.43     22.57 o 
   1 -17   6       85.16       86.01     24.33 o 
   2 -17   6      508.71      483.26     41.66 o 
   3 -17   6      610.57      554.31     61.23 o 
   4 -17   6     1881.37     2141.47    147.41 o 
   5 -17   6       43.31       59.54     43.55 o 
   6 -17   6      838.53      889.59     58.44 o 
   7 -17   6      316.17      233.91     40.49 o 
  -7 -16   6      202.37      271.28     43.78 o 
  -6 -16   6      471.12      454.39    109.55 o 
  -5 -16   6      948.72     1028.68     89.85 o 
  -4 -16   6       11.08        7.16     25.37 o 
  -3 -16   6        6.91       -3.98     16.79 o 
  -2 -16   6     1495.37     1433.92     55.91 o 
  -1 -16   6       10.21      -11.68     19.03 o 
   0 -16   6     2887.26     2712.52     88.90 o 
   1 -16   6      628.59      605.87     53.39 o 
   2 -16   6        0.49      -17.11     17.11 o 
   3 -16   6      793.06      850.69     44.25 o 
   4 -16   6       42.40       35.11     38.70 o 
   5 -16   6     2577.95     2551.49    162.59 o 
   6 -16   6     1086.52     1058.89     77.32 o 
   7 -16   6      210.14      269.32     39.66 o 
  -8 -15   6      352.35      220.30     62.78 o 
  -7 -15   6      686.34      718.17    101.66 o 
  -6 -15   6       99.88      101.92     29.62 o 
  -5 -15   6       16.33        3.24     21.91 o 
  -4 -15   6      187.98      185.99     34.97 o 
  -3 -15   6      177.55      190.70     33.05 o 
  -2 -15   6      667.82      633.30     38.17 o 
  -1 -15   6     1186.00     1257.77     70.71 o 
   0 -15   6     1389.37     1393.10     66.95 o 
   1 -15   6        2.59      -15.28     15.28 o 
   2 -15   6      656.84      670.69     41.95 o 
   3 -15   6      257.64      273.41     31.93 o 
   4 -15   6      248.24      273.51     51.42 o 
   5 -15   6      343.91      330.76     51.33 o 
   6 -15   6      303.29      265.13     65.81 o 
   7 -15   6      354.38      309.75     40.99 o 
   8 -15   6        0.34      -29.88     37.34 o 
  -9 -14   6       44.11       58.29     41.84 o 
  -8 -14   6      744.24      764.31     98.53 o 
  -7 -14   6       51.90       33.98     26.69 o 
  -6 -14   6      750.44      787.71     86.10 o 
  -5 -14   6      720.28      767.55     57.33 o 
  -4 -14   6      302.22      274.36     36.15 o 
  -3 -14   6      319.39      308.68     23.95 o 
  -2 -14   6      138.52      124.31     20.90 o 
  -1 -14   6      586.27      517.86     33.38 o 
   0 -14   6     1566.95     1487.05     69.15 o 
   1 -14   6     1180.85     1066.02     49.63 o 
   2 -14   6       84.79       74.45     19.80 o 
   3 -14   6      221.39      177.31     24.29 o 
   4 -14   6      619.96      702.22     62.70 o 
   5 -14   6       68.08       23.65     44.50 o 
   6 -14   6      170.70      180.87     37.37 o 
   7 -14   6        5.36      -10.17     21.23 o 
   8 -14   6      129.47       81.09     47.97 o 
   9 -14   6      162.81      181.79     61.13 o 
  -9 -13   6       70.03       49.44     37.64 o 
  -8 -13   6       12.61       25.51     29.66 o 
  -7 -13   6     1228.69     1383.64     63.95 o 
  -6 -13   6     2221.67     2327.73     87.56 o 
  -5 -13   6      489.36      489.32     44.29 o 
  -4 -13   6       17.46       22.40     18.21 o 
  -3 -13   6      848.14      867.22     39.59 o 
  -2 -13   6     1693.16     1772.99     48.80 o 
  -1 -13   6     3937.66     3886.28     85.84 o 
   0 -13   6       14.19      -10.90     13.81 o 
   1 -13   6      221.90      179.36     32.59 o 
   2 -13   6       29.35       18.83     14.65 o 
   3 -13   6      266.86      277.44     27.08 o 
   4 -13   6     1600.28     1567.28     79.99 o 
   5 -13   6       10.01       17.60     20.74 o 
   6 -13   6      106.91      114.45     21.97 o 
   7 -13   6       45.34       35.50     21.66 o 
   8 -13   6       44.31       70.33     43.96 o 
   9 -13   6     1388.91     1293.11    130.92 o 
 -10 -12   6     1539.68     1536.08    120.58 o 
  -9 -12   6        8.69        3.11     30.26 o 
  -8 -12   6      133.04      154.57     40.18 o 
  -7 -12   6     2057.94     2016.74    136.75 o 
  -6 -12   6      748.06      769.78     52.07 o 
  -5 -12   6     2414.65     2558.37     89.67 o 
  -4 -12   6      107.90       92.36     22.67 o 
  -3 -12   6      622.20      570.28     30.47 o 
  -2 -12   6     5088.35     5250.07     94.79 o 
  -1 -12   6      426.10      423.51     28.19 o 
   0 -12   6    11342.24    11475.10    236.19 o 
   1 -12   6      918.14      841.33     52.30 o 
   2 -12   6      378.50      426.91     27.18 o 
   3 -12   6     1181.47     1098.02     42.19 o 
   4 -12   6     3003.49     2878.10    165.76 o 
   5 -12   6     2284.15     2308.83    115.60 o 
   6 -12   6      189.57      136.00     28.95 o 
   7 -12   6      130.02      139.82     25.60 o 
   8 -12   6      498.65      479.38     77.37 o 
   9 -12   6     1221.67     1072.57    116.12 o 
  10 -12   6      374.51      293.75     65.85 o 
 -10 -11   6      179.86      179.53     50.02 o 
  -9 -11   6     2573.55     2789.80    263.09 o 
  -8 -11   6       21.53       -9.02     22.96 o 
  -7 -11   6      827.08      848.65     50.24 o 
  -6 -11   6     2798.39     3003.37     95.03 o 
  -5 -11   6      574.20      532.01     41.51 o 
  -4 -11   6     2168.37     2241.43     79.17 o 
  -3 -11   6      993.26     1057.59     36.11 o 
  -2 -11   6     4269.89     4350.94     80.40 o 
  -1 -11   6     7058.28     6900.32    126.40 o 
   0 -11   6     8946.98     9079.74    156.31 o 
   1 -11   6     1260.95     1249.32     40.45 o 
   2 -11   6     4001.67     4208.54     85.39 o 
   3 -11   6     1657.19     1643.08     58.53 o 
   4 -11   6      112.60      105.91     25.36 o 
   5 -11   6     5539.14     5317.22    131.55 o 
   6 -11   6        0.96       -2.61     16.90 o 
   7 -11   6     1220.04     1239.26     97.72 o 
   8 -11   6       38.29       56.62     35.69 o 
   9 -11   6      147.08      122.68     46.63 o 
  10 -11   6     3798.92     3488.30    195.94 o 
 -10 -10   6     1213.92     1366.02    104.45 o 
  -9 -10   6      943.12      893.54     75.89 o 
  -8 -10   6      901.56      943.76     81.59 o 
  -7 -10   6      738.24      659.75     62.08 o 
  -6 -10   6     1984.28     1925.30     68.11 o 
  -5 -10   6       67.88       96.15     27.70 o 
  -4 -10   6    13305.32    13724.44    302.65 o 
  -3 -10   6       43.11       23.93     16.10 o 
  -2 -10   6      547.71      542.07     25.53 o 
  -1 -10   6     1535.93     1597.23     40.57 o 
   0 -10   6      218.73      220.53     18.01 o 
   1 -10   6     9912.45    10272.00    155.57 o 
   2 -10   6      611.10      711.96     31.17 o 
   3 -10   6     5900.50     6130.94    109.28 o 
   4 -10   6     1659.78     1586.61    171.47 o 
   5 -10   6      102.95       97.73     19.41 o 
   6 -10   6     6720.42     6659.98    187.86 o 
   7 -10   6     2640.10     2564.21     86.66 o 
   8 -10   6      952.63      880.53     95.47 o 
   9 -10   6       32.68       63.23     36.36 o 
  10 -10   6       68.01       33.31     37.55 o 
 -11  -9   6       35.62      -10.44     26.15 o 
 -10  -9   6      259.72      275.22     44.61 o 
  -9  -9   6      285.86      333.94     46.82 o 
  -8  -9   6     4395.41     4363.24    161.85 o 
  -7  -9   6        7.24        3.60     18.76 o 
  -6  -9   6       34.19       64.81     16.02 o 
  -5  -9   6     7663.02     8195.42    191.76 o 
  -4  -9   6     2093.14     2182.58     72.18 o 
  -3  -9   6     9071.49     9508.61    156.20 o 
  -2  -9   6     4089.19     4106.81     72.89 o 
  -1  -9   6     1346.22     1404.24     33.80 o 
   0  -9   6     3717.86     3702.35     63.11 o 
   1  -9   6     1518.85     1519.50     37.99 o 
   2  -9   6    11672.43    11772.42    216.43 o 
   3  -9   6     5250.03     5567.96     99.23 o 
   4  -9   6     1159.00     1077.60     54.75 o 
   5  -9   6      274.24      331.90     33.87 o 
   6  -9   6     5329.62     5454.59    233.58 o 
   7  -9   6     2115.93     2124.19    120.63 o 
   8  -9   6     5551.25     5789.13    259.98 o 
   9  -9   6       42.64       14.48     30.79 o 
  10  -9   6       21.66       19.75     32.25 o 
  11  -9   6      921.12      824.34     96.41 o 
 -11  -8   6      201.01      197.70     45.40 o 
 -10  -8   6        0.42       21.64     23.47 o 
  -9  -8   6     1193.36     1302.18     77.14 o 
  -8  -8   6     1541.45     1840.33    122.53 o 
  -7  -8   6      798.10      833.29     65.91 o 
  -6  -8   6       34.09       29.32     11.07 o 
  -5  -8   6       28.68       18.43     14.42 o 
  -4  -8   6     3116.98     3146.74     88.84 o 
  -3  -8   6    11189.42    11107.46    206.63 o 
  -2  -8   6     3185.65     3238.38     59.19 o 
  -1  -8   6     6454.27     6483.07    102.45 o 
   0  -8   6      111.73      122.47     11.60 o 
   1  -8   6     3682.06     3866.51     74.70 o 
   2  -8   6    29998.53    30569.73    515.93 o 
   3  -8   6       71.81       76.42     11.17 o 
   4  -8   6     5884.16     5795.37    251.24 o 
   5  -8   6      629.85      620.90     43.86 o 
   6  -8   6        4.58       10.54     13.91 o 
   7  -8   6     4772.14     4744.87    128.77 o 
   8  -8   6     1155.49     1056.87     86.41 o 
   9  -8   6     2326.48     2552.15    146.62 o 
  10  -8   6      194.54      195.58     48.35 o 
  11  -8   6       52.90       10.99     31.83 o 
 -11  -7   6      208.39      240.89     46.10 o 
 -10  -7   6       55.33       57.43     24.71 o 
  -9  -7   6        0.51       -7.06     18.27 o 
  -8  -7   6      470.24      538.07     49.19 o 
  -7  -7   6      404.71      454.21     88.09 o 
  -6  -7   6     3359.90     3202.86    121.82 o 
  -5  -7   6       24.57       36.34     15.62 o 
  -4  -7   6      248.76      227.49     23.97 o 
  -3  -7   6     1409.74     1438.43     42.70 o 
  -2  -7   6     9443.05     9458.09    125.71 o 
  -1  -7   6       45.58       45.76      8.86 o 
   0  -7   6      319.29      385.22     17.10 o 
   1  -7   6     1525.80     1575.57     38.65 o 
   2  -7   6      198.11      231.56     19.12 o 
   3  -7   6     2575.15     2596.78     65.39 o 
   4  -7   6      375.31      319.12     24.73 o 
   5  -7   6      325.94      379.07     32.83 o 
   6  -7   6        3.05        8.77     12.34 o 
   7  -7   6        0.34       45.41     24.54 o 
   8  -7   6     2977.81     3110.41    159.64 o 
   9  -7   6     1698.18     1576.67    107.37 o 
  10  -7   6      113.61      167.86     45.61 o 
  11  -7   6       35.32       42.19     33.91 o 
 -12  -6   6      237.55      333.61     50.62 o 
 -11  -6   6        4.18       53.76     27.55 o 
 -10  -6   6      305.29      338.03     72.19 o 
  -9  -6   6     1389.95     1348.15     71.86 o 
  -8  -6   6        0.08       -9.99     26.49 o 
  -7  -6   6        0.90        7.43     14.26 o 
  -6  -6   6      382.99      440.98     38.57 o 
  -5  -6   6     1217.49     1246.48     32.53 o 
  -3  -6   6      446.56      436.29     23.25 o 
  -2  -6   6      812.65      796.60     45.64 o 
  -1  -6   6     2343.16     2487.61     51.50 o 
   0  -6   6     3173.08     3243.88     60.69 o 
   1  -6   6     1357.25     1396.67     40.22 o 
   2  -6   6      457.23      445.03     19.81 o 
   3  -6   6       39.45       43.18      7.68 o 
   4  -6   6        0.52       15.28     18.68 o 
   5  -6   6       79.87       80.61     17.45 o 
   6  -6   6       53.21       34.59     13.57 o 
   7  -6   6     1010.54     1046.39     77.26 o 
   8  -6   6      936.78      903.39     74.32 o 
   9  -6   6      684.52      852.72     84.03 o 
  10  -6   6     1191.22     1123.57     90.84 o 
  11  -6   6       54.09       82.78     35.52 o 
 -12  -5   6      112.18      188.22     37.16 o 
 -11  -5   6      319.64      336.49     43.52 o 
 -10  -5   6      517.75      621.05     46.55 o 
  -9  -5   6      415.05      415.63     39.56 o 
  -8  -5   6      576.27      631.14     45.20 o 
  -7  -5   6     1887.60     1948.19     77.44 o 
  -6  -5   6      472.78      493.53     35.26 o 
  -5  -5   6     3202.96     3116.45    104.65 o 
  -4  -5   6       51.85       58.88     36.43 o 
  -3  -5   6     8247.98     8437.33    297.44 o 
  -2  -5   6       20.86       21.28      6.76 o 
  -1  -5   6      117.59      111.20     11.54 o 
   0  -5   6        0.08       -0.90      8.52 o 
   1  -5   6     1006.03     1035.48     39.36 o 
   2  -5   6     3309.70     3363.24     55.79 o 
   3  -5   6       59.18       58.05      9.81 o 
   5  -5   6     1920.82     1826.05     84.35 o 
   6  -5   6      532.01      528.90     31.71 o 
   7  -5   6      425.68      484.77     57.58 o 
   8  -5   6      618.00      533.13     63.19 o 
   9  -5   6       53.14       52.75     29.95 o 
  10  -5   6      747.01      699.79     77.62 o 
  11  -5   6        3.36        2.96     28.21 o 
 -12  -4   6     1010.73     1167.06     72.70 o 
 -11  -4   6      336.31      396.96     43.51 o 
 -10  -4   6      448.27      494.33     41.51 o 
  -9  -4   6      242.76      270.90     30.09 o 
  -8  -4   6     1120.78     1130.23    154.01 o 
  -7  -4   6     2805.86     2998.88    222.21 o 
  -6  -4   6     5717.85     6031.46    174.92 o 
  -5  -4   6      651.35      639.12     35.97 o 
  -4  -4   6     4728.82     4870.40     89.44 o 
  -3  -4   6     4482.63     4564.91    172.17 o 
  -2  -4   6     3300.04     3526.09     71.73 o 
  -1  -4   6    15429.49    15409.53    231.74 o 
   0  -4   6     3019.40     3049.14     62.35 o 
   1  -4   6        2.90        5.69      6.74 o 
   2  -4   6    10069.49    10161.45    155.55 o 
   3  -4   6      849.95      871.39     39.42 o 
   5  -4   6      230.80      336.34     27.68 o 
   6  -4   6        5.33       22.70     11.31 o 
   7  -4   6     3900.47     4030.01    179.47 o 
   8  -4   6      282.08      260.45     43.76 o 
   9  -4   6      755.00      617.31     68.25 o 
  10  -4   6      305.72      257.46     49.63 o 
  11  -4   6        4.27      -15.08     27.20 o 
 -11  -3   6       92.00      100.67     23.56 o 
 -10  -3   6     1480.40     1518.71    124.47 o 
  -9  -3   6     1522.13     1558.79    114.71 o 
  -8  -3   6       52.71       45.92     16.41 o 
  -7  -3   6    14059.45    14923.51    392.09 o 
  -6  -3   6      706.62      748.51     36.61 o 
  -5  -3   6     2913.63     2997.59     94.27 o 
  -4  -3   6      169.37      154.41     17.43 o 
  -3  -3   6     3248.02     3361.68     78.49 o 
  -2  -3   6     5885.74     5654.94    140.63 o 
  -1  -3   6     7554.21     7843.72    147.88 o 
   0  -3   6     8910.64     9466.76    162.31 o 
   1  -3   6      501.26      525.96     19.40 o 
   2  -3   6     6177.39     6383.61    113.00 o 
   3  -3   6     8859.00     9308.74    180.09 o 
   5  -3   6      183.86      183.89     20.80 o 
   6  -3   6       19.98       20.55     11.43 o 
   7  -3   6        7.37       12.42     19.43 o 
   8  -3   6     1040.87     1008.57     74.81 o 
   9  -3   6     4194.48     3965.34    182.74 o 
  10  -3   6        1.84       -7.76     24.52 o 
  11  -3   6       88.79      121.50     39.50 o 
  12  -3   6       92.98      100.73     40.70 o 
 -10  -2   6        0.98       -6.73     29.59 o 
  -9  -2   6     1387.15     1417.55    158.98 o 
  -8  -2   6     1648.42     1723.99    134.81 o 
  -7  -2   6     5184.65     5084.73    261.62 o 
  -6  -2   6     5987.84     5971.47    288.74 o 
  -5  -2   6    21799.73    22199.26    445.00 o 
  -4  -2   6     1120.58     1078.21     45.78 o 
  -3  -2   6     2742.98     2650.75     71.32 o 
  -2  -2   6    17945.94    17436.77    347.56 o 
  -1  -2   6     3128.38     3051.06     70.47 o 
   0  -2   6     5148.97     5205.76     94.61 o 
   1  -2   6      331.78      301.95     13.40 o 
   2  -2   6      406.98      403.08     19.02 o 
   3  -2   6    19609.89    20272.01    374.14 o 
   5  -2   6    17131.41    15382.98   1804.37 o 
   6  -2   6      773.00      804.66     67.49 o 
   7  -2   6       10.99       -1.56     16.88 o 
   8  -2   6     2500.63     2595.76    130.60 o 
   9  -2   6       11.65       -4.66     22.98 o 
  10  -2   6     3190.90     3239.94    160.78 o 
  11  -2   6        0.76      -23.63     23.63 o 
  12  -2   6      104.44      108.84     40.32 o 
 -10  -1   6      780.75      991.46     93.49 o 
  -9  -1   6      220.72      299.49     50.93 o 
  -8  -1   6      640.42      698.74     70.78 o 
  -7  -1   6     1037.22     1001.98     72.53 o 
  -6  -1   6    20448.08    19709.09    568.66 o 
  -5  -1   6     1385.23     1333.41     35.09 o 
  -4  -1   6     5098.69     5292.38    115.60 o 
  -3  -1   6      529.16      565.50     23.37 o 
  -2  -1   6     1144.91     1317.48     59.58 o 
  -1  -1   6    44571.29    48383.55    916.60 o 
   0  -1   6     3676.52     3742.44     66.08 o 
   1  -1   6    19888.41    21094.37    346.84 o 
   2  -1   6      176.48      162.01     18.10 o 
   3  -1   6      117.47      130.22     16.24 o 
   4  -1   6    19372.27    18737.03    642.82 o 
   5  -1   6     9379.17     9050.74    226.10 o 
   6  -1   6     6144.69     6222.23    161.78 o 
   7  -1   6      888.30      850.33     64.05 o 
   8  -1   6     1597.09     1569.85     93.63 o 
   9  -1   6     2340.45     2293.03    124.01 o 
  10  -1   6     2165.00     2028.70    119.43 o 
  11  -1   6      366.32      518.99     67.17 o 
  12  -1   6      374.95      337.08     40.85 o 
 -10   0   6     1368.84     1473.28    170.72 o 
  -9   0   6     1061.05      935.22    107.38 o 
  -8   0   6      634.87      596.51    162.82 o 
  -7   0   6      957.71     1000.06     73.53 o 
  -6   0   6        6.55       19.86     19.97 o 
  -5   0   6    13480.98    13683.43    251.36 o 
  -4   0   6     1612.22     1471.03     38.85 o 
  -3   0   6     5752.09     5943.62    127.94 o 
  -2   0   6      272.68      326.17     23.10 o 
  -1   0   6     7819.82     8149.42    117.79 o 
   0   0   6    16639.71    17816.97    326.72 o 
   1   0   6    33907.86    36843.49    596.44 o 
   2   0   6      278.31      291.85     17.14 o 
   3   0   6     1611.74     1658.51     48.73 o 
   4   0   6     4922.28     5023.96    198.25 o 
   5   0   6     4384.51     4391.31    122.90 o 
   6   0   6     6932.20     6802.95    176.37 o 
   7   0   6      171.74      191.82     30.59 o 
   8   0   6     2233.13     2193.74    118.05 o 
   9   0   6      970.67      839.37     69.66 o 
  10   0   6       50.22       66.92     31.50 o 
  11   0   6     3460.11     3416.70    122.32 o 
  -9   1   6      946.03      948.67     86.55 o 
  -8   1   6     1712.49     1647.92    178.97 o 
  -7   1   6     3201.14     3379.12    143.03 o 
  -6   1   6      204.72      172.38     33.67 o 
  -5   1   6      399.82      366.65     17.27 o 
  -4   1   6      749.70      745.03     32.60 o 
  -3   1   6    14181.94    14165.73    256.00 o 
  -2   1   6     1346.66     1416.75     38.26 o 
  -1   1   6      836.04      819.05     21.27 o 
   0   1   6     1266.11     1177.00     51.28 o 
   1   1   6        3.39        9.85      7.11 o 
   2   1   6     5447.14     5175.54     87.25 o 
   3   1   6      686.45      672.16     21.33 o 
   4   1   6       43.40       39.23     11.63 o 
   5   1   6      930.97      928.69     43.14 o 
   6   1   6     1214.04     1190.79     49.70 o 
   7   1   6     7862.14     7672.46    194.59 o 
   8   1   6      226.01      224.28     41.56 o 
   9   1   6      615.30      650.43     70.17 o 
  10   1   6      968.47      928.96     58.42 o 
  11   1   6      832.20      672.91     77.64 o 
  -9   2   6      494.62      574.40    102.65 o 
  -8   2   6      129.88      156.27     38.20 o 
  -7   2   6      690.42      663.98     32.36 o 
  -6   2   6     2047.84     2078.18     65.27 o 
  -5   2   6     2297.78     2362.24     87.22 o 
  -4   2   6     8326.81     8453.12    196.79 o 
  -3   2   6       13.66        1.31      6.20 o 
  -2   2   6       22.63       12.38      8.18 o 
  -1   2   6      866.29      875.00     23.35 o 
   0   2   6      216.72      227.85     12.61 o 
   1   2   6     7105.12     7369.07    146.77 o 
   2   2   6     1165.95     1152.80     29.99 o 
   3   2   6      252.44      265.52     16.13 o 
   4   2   6      116.88      102.43     18.60 o 
   5   2   6      243.24      243.37     21.12 o 
   6   2   6     1969.71     1920.89     77.50 o 
   7   2   6     2576.39     2449.51     67.26 o 
   8   2   6      695.75      793.84     71.77 o 
   9   2   6        3.34       -1.90     15.16 o 
  10   2   6      580.09      672.52     76.72 o 
  11   2   6      271.46      302.72     57.84 o 
 -11   3   6      935.61      964.04     55.27 o 
 -10   3   6       61.38       70.25     19.55 o 
  -9   3   6      779.42      731.18    143.95 o 
  -8   3   6      894.75      873.77     84.37 o 
  -7   3   6     1300.33     1247.87     49.70 o 
  -6   3   6      255.91      268.53     23.65 o 
  -5   3   6      123.47      117.43     17.11 o 
  -4   3   6     4160.16     4398.93     84.26 o 
  -3   3   6       89.48       31.33     17.60 o 
  -2   3   6     2149.83     2184.13     78.67 o 
  -1   3   6     1104.49     1130.81     37.21 o 
   0   3   6        1.40        0.85      6.24 o 
   1   3   6      107.67      103.24      9.61 o 
   2   3   6     1295.06     1273.92     33.48 o 
   3   3   6     6363.95     6497.17    109.23 o 
   4   3   6     1312.36     1387.94     36.63 o 
   5   3   6      589.10      626.41     35.12 o 
   6   3   6       20.05      -14.22     16.36 o 
   7   3   6       30.95       21.07     15.62 o 
   8   3   6       75.74       65.38     30.61 o 
   9   3   6     1043.67      983.66     81.22 o 
  11   3   6        9.97       -5.53     31.48 o 
 -11   4   6        6.78       17.81     18.83 o 
 -10   4   6     3932.94     3963.32    160.37 o 
  -9   4   6      672.59      672.94     46.84 o 
  -8   4   6     2144.03     2003.64     93.56 o 
  -7   4   6      487.28      546.51     38.63 o 
  -6   4   6       61.98       47.91     25.80 o 
  -5   4   6     7286.95     7371.34    324.45 o 
  -4   4   6     2878.92     3007.07     97.29 o 
  -3   4   6      823.50      839.41     94.00 o 
  -2   4   6        4.11       14.78      6.41 o 
  -1   4   6     3856.70     3847.35     63.49 o 
   0   4   6     2432.93     2316.94     46.71 o 
   1   4   6     9954.78    10125.77    127.61 o 
   2   4   6      504.01      517.94     24.15 o 
   3   4   6      658.90      663.44     26.81 o 
   4   4   6       35.79       50.88     10.89 o 
   5   4   6      456.75      467.22     33.65 o 
   6   4   6     4062.08     3978.79    122.39 o 
   7   4   6        0.44      -13.43     13.43 o 
   8   4   6       13.87       11.85     23.16 o 
   9   4   6      259.81      271.86     52.01 o 
  10   4   6       13.99       20.52     29.85 o 
  11   4   6      761.91      764.90     89.34 o 
 -11   5   6      176.73      170.01     33.56 o 
 -10   5   6     1907.07     2029.49    102.97 o 
  -9   5   6     1150.47     1132.11     99.50 o 
  -8   5   6     6383.38     6388.58    199.36 o 
  -7   5   6      913.40      929.28    110.58 o 
  -6   5   6      416.05      384.01     48.87 o 
  -5   5   6     5150.99     5285.67    166.59 o 
  -4   5   6      124.34      129.90     36.96 o 
  -3   5   6     3475.06     3378.42    323.83 o 
  -2   5   6      321.57      329.75     18.15 o 
  -1   5   6       31.35       22.36      8.05 o 
   0   5   6     6504.34     6672.82    113.90 o 
   1   5   6     1578.39     1689.70     33.45 o 
   2   5   6     5338.51     5683.67     85.58 o 
   3   5   6     1237.17     1326.07     37.48 o 
   4   5   6       72.83       85.01     12.91 o 
   5   5   6      855.01      774.15     43.23 o 
   6   5   6      519.76      538.79     43.31 o 
   7   5   6      660.20      616.52     56.88 o 
   8   5   6      641.82      565.08     40.98 o 
   9   5   6       82.20       80.94     37.11 o 
  10   5   6      264.74      255.99     54.85 o 
  11   5   6      392.58      506.91     75.56 o 
 -11   6   6      126.18       82.26     29.97 o 
 -10   6   6       10.20        8.12     22.61 o 
  -9   6   6     4284.22     4183.78    184.59 o 
  -8   6   6       44.15       65.62     21.81 o 
  -7   6   6     2662.61     2625.28    381.35 o 
  -6   6   6      246.01      211.82     31.78 o 
  -5   6   6     1813.80     1791.22    111.18 o 
  -4   6   6     6196.14     6148.27    146.04 o 
  -3   6   6     4376.93     4277.13    110.89 o 
  -2   6   6     4218.06     4298.02     96.93 o 
  -1   6   6      763.38      809.90     27.31 o 
   0   6   6       95.75      112.66     12.78 o 
   1   6   6     6270.17     6530.06     90.77 o 
   2   6   6     6987.23     7290.26    130.20 o 
   3   6   6     2107.02     2130.54     47.30 o 
   4   6   6     1327.54     1365.70     43.03 o 
   5   6   6      232.21      219.18     36.76 o 
   6   6   6     1048.87     1009.36     83.80 o 
   7   6   6     2875.48     3111.54    108.92 o 
   8   6   6       90.27       59.86     21.00 o 
   9   6   6      229.32      175.19     47.29 o 
  10   6   6      128.21      174.66     49.47 o 
 -11   7   6      356.82      416.70     56.85 o 
 -10   7   6       88.86       85.29     31.69 o 
  -9   7   6      314.71      374.82     50.80 o 
  -8   7   6     1502.80     1476.30    123.95 o 
  -7   7   6     2673.44     2616.04    109.33 o 
  -6   7   6     4028.20     3832.74    139.86 o 
  -5   7   6       41.15       40.35     13.99 o 
  -4   7   6     5458.86     5248.66    132.12 o 
  -3   7   6     3109.61     3068.29     89.92 o 
  -2   7   6    18243.55    18476.44    321.21 o 
  -1   7   6       23.25       31.69     10.19 o 
   0   7   6     2774.86     2714.25     76.23 o 
   1   7   6     5082.03     5447.03     92.47 o 
   2   7   6      285.67      297.69     20.00 o 
   3   7   6     7906.81     8146.52    129.09 o 
   4   7   6        7.75       -0.01     10.37 o 
   5   7   6     3511.68     3460.17    104.71 o 
   6   7   6      309.58      319.04     46.01 o 
   7   7   6      687.77      737.89     55.37 o 
   8   7   6     5370.99     5336.34    160.64 o 
   9   7   6     1057.05     1008.59    107.15 o 
  10   7   6      295.50      273.86     60.18 o 
 -10   8   6       65.39       62.40     34.00 o 
  -9   8   6       12.01       61.80     28.08 o 
  -8   8   6     2065.38     2002.23     97.32 o 
  -7   8   6       11.11       34.47     67.25 o 
  -6   8   6     4709.51     4686.92    167.71 o 
  -5   8   6        8.63       20.83     14.11 o 
  -4   8   6       37.52       54.17     16.25 o 
  -3   8   6     6933.81     6965.58    170.85 o 
  -2   8   6     1910.35     1839.38     52.69 o 
  -1   8   6    12434.71    12493.25    182.99 o 
   0   8   6     4207.17     4432.19     85.83 o 
   1   8   6      469.84      454.43     24.74 o 
   2   8   6     1121.62     1152.31     39.16 o 
   3   8   6     3256.19     3356.00     67.96 o 
   4   8   6     6415.57     6283.07    118.12 o 
   5   8   6     1467.73     1474.56    138.10 o 
   6   8   6      736.08      571.61     50.95 o 
   7   8   6      274.42      300.92     66.08 o 
   8   8   6     1890.13     1807.48    111.07 o 
   9   8   6      452.05      322.52     65.15 o 
  10   8   6     2330.79     2533.68    165.54 o 
 -10   9   6      760.35      865.34     90.17 o 
  -9   9   6      272.90      251.14     50.83 o 
  -8   9   6        4.63       17.40     23.55 o 
  -7   9   6     2257.35     2255.22    151.99 o 
  -6   9   6     1956.93     1720.49     90.07 o 
  -5   9   6       12.80      101.37     52.39 o 
  -4   9   6     1087.06     1135.21     66.79 o 
  -3   9   6        6.73       -3.85     14.30 o 
  -2   9   6     5764.13     5856.94    122.98 o 
  -1   9   6     4207.19     4391.88     86.17 o 
   0   9   6      497.85      494.64     28.62 o 
   1   9   6      753.09      753.25     32.90 o 
   2   9   6      174.02      207.70     21.06 o 
   3   9   6      720.24      758.74     37.22 o 
   4   9   6     3716.28     3730.15     75.00 o 
   5   9   6      298.07      322.22     36.35 o 
   6   9   6     1086.65     1225.57     69.77 o 
   7   9   6       95.79       50.62     24.48 o 
   8   9   6       12.55       29.99     24.66 o 
   9   9   6     3506.15     3955.81    218.35 o 
  -9  10   6        1.87        6.93     31.71 o 
  -8  10   6       44.01       41.37     33.22 o 
  -7  10   6        0.51       19.29     24.25 o 
  -6  10   6      325.02      334.52     28.64 o 
  -5  10   6     1711.88     1685.40    132.15 o 
  -4  10   6       31.07        1.75     16.32 o 
  -3  10   6       55.38       51.43     19.09 o 
  -2  10   6       84.40       81.78     22.63 o 
  -1  10   6     1060.86     1098.84     34.87 o 
   0  10   6     4943.81     5167.50    102.73 o 
   1  10   6       82.40       81.59     16.57 o 
   2  10   6      833.25      818.38     39.93 o 
   3  10   6     1023.25      962.03     57.55 o 
   4  10   6       97.71       84.19     18.12 o 
   5  10   6     1237.27     1259.32     60.24 o 
   6  10   6      820.39      906.35     70.00 o 
   7  10   6      107.24      143.41     32.74 o 
   8  10   6      217.50      236.46     42.07 o 
   9  10   6      196.47      170.58     57.29 o 
  -9  11   6       76.60       74.04     42.29 o 
  -8  11   6      851.46      900.24     99.86 o 
  -7  11   6      267.56      280.65     49.00 o 
  -6  11   6      292.02      311.80     34.47 o 
  -5  11   6        3.31       -8.55     16.86 o 
  -4  11   6      178.75      216.05     31.66 o 
  -3  11   6      667.55      751.10     54.32 o 
  -2  11   6     1065.93     1173.23     55.89 o 
  -1  11   6      394.26      410.76     27.27 o 
   0  11   6       43.72       50.13     15.70 o 
   1  11   6     1200.96     1123.88     71.21 o 
   2  11   6      965.01      945.98     44.33 o 
   3  11   6        4.16       24.60     15.98 o 
   4  11   6       12.44       21.62     16.46 o 
   5  11   6      752.60      845.55     62.38 o 
   6  11   6        2.58        8.13     35.33 o 
   7  11   6      875.10      860.41     70.56 o 
   8  11   6      326.27      361.53     47.21 o 
  -8  12   6      338.75      241.59     58.59 o 
  -7  12   6        1.41       23.65     34.75 o 
  -6  12   6     1832.72     1863.53    143.11 o 
  -5  12   6      277.69      250.38     46.62 o 
  -4  12   6       80.99       92.51     26.33 o 
  -3  12   6      862.92      879.83     61.85 o 
  -2  12   6       99.55       96.89     22.74 o 
  -1  12   6     2077.61     2130.72     57.65 o 
   0  12   6      436.49      447.90     36.90 o 
   1  12   6       32.88       22.86     19.17 o 
   2  12   6       30.94      -12.34     16.28 o 
   3  12   6      233.52      260.10     28.46 o 
   4  12   6        2.12       20.33     17.37 o 
   5  12   6      590.73      577.45     54.95 o 
   6  12   6      249.40      191.89     56.04 o 
   7  12   6      150.65      114.22     47.63 o 
  -8  13   6      328.30      350.70     70.37 o 
  -7  13   6      455.19      324.26     69.78 o 
  -6  13   6     1238.71     1294.22    146.90 o 
  -5  13   6      213.09      165.52     33.04 o 
  -4  13   6      831.93      894.75     64.10 o 
  -3  13   6       30.83       18.13     23.37 o 
  -2  13   6      124.72      119.76     38.12 o 
  -1  13   6     1348.43     1362.18     79.43 o 
   0  13   6      157.13      180.67     24.08 o 
   1  13   6      785.52      779.19     47.75 o 
   2  13   6        0.01      -17.57     18.70 o 
   3  13   6        1.20      -11.77     17.89 o 
   4  13   6     1560.68     1537.21     65.17 o 
   5  13   6      219.80      249.66     42.35 o 
   6  13   6      230.17      161.14     56.28 o 
  -7  14   6      581.23      569.97     90.13 o 
  -6  14   6       86.81       82.32     28.36 o 
  -5  14   6     3355.19     3563.08    136.98 o 
  -4  14   6      104.59       83.85     30.73 o 
  -3  14   6      804.24      852.03     82.96 o 
  -2  14   6      142.54      132.93     44.00 o 
  -1  14   6       22.87       31.16     22.97 o 
   0  14   6     3506.27     3545.98     86.70 o 
   1  14   6      325.10      328.96     34.51 o 
   2  14   6      142.26      127.58     26.78 o 
   3  14   6      152.38      101.15     24.28 o 
   4  14   6      274.84      342.43    136.90 o 
   5  14   6     1270.73     1244.67    129.36 o 
  -5  15   6      877.44      985.75     77.65 o 
  -4  15   6     2303.96     2368.18    152.76 o 
  -3  15   6     1065.40     1016.74    113.00 o 
  -2  15   6      204.27      248.60     56.27 o 
  -1  15   6      154.43      126.26     28.75 o 
   0  15   6     2983.18     3171.20     99.69 o 
   1  15   6     1048.54      895.23     70.22 o 
   2  15   6      754.93      758.11     66.39 o 
   3  15   6      448.77      473.96     48.16 o 
   4  15   6        0.05        3.43     32.21 o 
  -4  16   6     2338.32     2464.97    162.00 o 
  -3  16   6        7.90       26.26     45.74 o 
  -2  16   6      907.47      910.01    135.30 o 
  -1  16   6      132.66      138.32     28.66 o 
   0  16   6        4.13       -3.33     29.52 o 
   1  16   6     2037.47     2125.06    170.03 o 
   2  16   6      194.44      205.85     73.64 o 
   3  16   6      559.82      581.03     59.03 o 
  -2 -20   7      140.55      177.07     38.79 o 
  -1 -20   7      454.28      418.21     52.83 o 
   0 -20   7       46.30       44.61     43.69 o 
   1 -20   7        6.45       19.23     37.64 o 
   2 -20   7     1340.29     1182.85     94.70 o 
  -4 -19   7     1030.01     1232.29    133.72 o 
  -3 -19   7      399.15      377.41     60.52 o 
  -2 -19   7     1728.02     1823.33    134.49 o 
  -1 -19   7      695.51      583.95     48.06 o 
   0 -19   7      747.97      734.22     58.29 o 
   1 -19   7      111.58      141.43     38.17 o 
   2 -19   7     1527.91     1558.00     80.17 o 
   3 -19   7      720.86      635.90     71.01 o 
   4 -19   7     1397.97     1428.75    138.82 o 
  -5 -18   7      758.05      695.73     98.04 o 
  -4 -18   7       44.77       42.66     49.52 o 
  -3 -18   7      219.21      154.88     45.09 o 
  -2 -18   7     1213.04     1357.58     67.28 o 
  -1 -18   7      690.52      713.41     48.80 o 
   0 -18   7     1091.37     1117.73     97.87 o 
   1 -18   7      861.84      836.95     59.15 o 
   2 -18   7        3.73       -5.25     22.84 o 
   3 -18   7     3192.03     3211.47    328.78 o 
   4 -18   7       16.86       13.42     42.52 o 
   5 -18   7     1489.54     1602.79    125.90 o 
   6 -18   7       30.75       14.30     39.45 o 
  -5 -17   7      285.58      257.87     66.91 o 
  -4 -17   7     1298.18     1274.31     82.36 o 
  -3 -17   7      290.00      295.79     29.39 o 
  -2 -17   7       97.35       71.92     22.23 o 
  -1 -17   7     2556.90     2511.39     79.76 o 
   0 -17   7      746.05      719.59     55.39 o 
   1 -17   7     1256.93     1318.02     99.93 o 
   2 -17   7      222.03      235.91     33.14 o 
   3 -17   7     1900.09     1863.65     98.48 o 
   4 -17   7     1809.08     2162.77    149.45 o 
   5 -17   7     1921.64     1928.70    134.82 o 
   6 -17   7      523.67      646.12     51.48 o 
   7 -17   7       10.79       33.99     34.75 o 
  -7 -16   7      143.51      142.21     45.97 o 
  -6 -16   7      298.61      287.22     47.84 o 
  -5 -16   7     2323.97     2556.87    128.97 o 
  -4 -16   7     1928.73     1732.31     86.45 o 
  -3 -16   7       22.50       49.38     18.68 o 
  -2 -16   7      159.98      171.43     24.81 o 
  -1 -16   7     2855.09     2853.28     86.60 o 
   0 -16   7      252.51      236.64     28.89 o 
   1 -16   7     1502.64     1515.85     64.27 o 
   2 -16   7      336.21      278.08     33.17 o 
   3 -16   7       58.89       65.14     23.51 o 
   4 -16   7     1822.41     1755.17    129.18 o 
   5 -16   7       19.75      -10.98     26.86 o 
   6 -16   7     3451.02     3474.51    127.54 o 
   7 -16   7       26.92       30.34     27.09 o 
  -8 -15   7       77.21      133.92     52.38 o 
  -7 -15   7        5.35       30.52     26.09 o 
  -6 -15   7      732.97      812.61     61.65 o 
  -5 -15   7     1598.40     1609.19     80.11 o 
  -4 -15   7      118.64       86.63     24.83 o 
  -3 -15   7      287.31      315.99     35.58 o 
  -2 -15   7        1.99        2.13     16.05 o 
  -1 -15   7      138.45      162.97     25.57 o 
   0 -15   7     2908.18     2856.03    101.46 o 
   1 -15   7      598.79      567.64     40.55 o 
   2 -15   7       71.52       24.54     19.12 o 
   3 -15   7       27.93       22.59     18.40 o 
   4 -15   7       20.08       24.44     25.04 o 
   5 -15   7     4699.71     5009.31    174.82 o 
   6 -15   7     1199.36     1261.55     61.43 o 
   7 -15   7      770.69      733.54     59.41 o 
   8 -15   7       11.12       26.95     41.60 o 
  -9 -14   7      143.46      130.52     52.87 o 
  -8 -14   7      200.62      264.38     62.45 o 
  -7 -14   7      394.44      357.27     38.99 o 
  -6 -14   7       38.65       47.19     23.13 o 
  -5 -14   7       91.93      106.59     27.40 o 
  -4 -14   7      768.08      903.28    102.48 o 
  -3 -14   7      431.92      434.07     29.72 o 
  -2 -14   7        1.51      -13.99     13.99 o 
  -1 -14   7      428.70      431.13     30.71 o 
   0 -14   7      366.53      392.02     40.69 o 
   1 -14   7      430.95      400.81     32.86 o 
   2 -14   7     2543.92     2535.62     73.39 o 
   3 -14   7      680.53      731.70     37.67 o 
   4 -14   7       38.67       -3.59     24.83 o 
   5 -14   7       53.72       74.32     27.67 o 
   6 -14   7      735.00      795.97     59.67 o 
   7 -14   7     1456.72     1344.42     73.84 o 
   8 -14   7       55.87       10.58     39.33 o 
   9 -14   7       38.76       38.86     42.87 o 
  -9 -13   7       78.27       28.62     39.62 o 
  -8 -13   7       79.69       69.90     43.81 o 
  -7 -13   7       70.98       70.50     22.07 o 
  -6 -13   7     2308.84     2286.49     86.15 o 
  -5 -13   7      428.67      364.92     39.37 o 
  -4 -13   7       14.95       18.50     18.50 o 
  -3 -13   7       16.79       16.03     13.49 o 
  -2 -13   7        7.66      -11.68     11.68 o 
  -1 -13   7     2775.66     2621.38     66.55 o 
   0 -13   7     1122.76     1073.90     43.12 o 
   1 -13   7     1160.53     1087.30     61.60 o 
   2 -13   7      126.47      116.25     19.84 o 
   3 -13   7      324.24      299.49     25.30 o 
   4 -13   7     1731.29     1871.40     88.95 o 
   5 -13   7     1208.15     1167.97    134.42 o 
   6 -13   7       40.69       43.34     31.36 o 
   7 -13   7       11.00       10.21     20.20 o 
   8 -13   7      268.45      337.38     69.48 o 
   9 -13   7      116.96       69.37     45.56 o 
 -10 -12   7      973.39     1104.06    113.85 o 
  -9 -12   7      515.73      492.15     73.45 o 
  -8 -12   7      147.26      113.31     35.23 o 
  -7 -12   7      426.35      491.02     37.28 o 
  -6 -12   7      712.69      683.42     48.78 o 
  -5 -12   7     1163.28     1204.87     65.60 o 
  -4 -12   7     2792.85     2843.72     95.46 o 
  -3 -12   7        4.43        9.14     11.90 o 
  -2 -12   7      290.78      351.63     30.04 o 
  -1 -12   7     3263.85     3369.54     75.56 o 
   0 -12   7       95.33       58.26     13.89 o 
   1 -12   7     4488.27     4448.10    102.41 o 
   2 -12   7     1029.03     1082.41     42.00 o 
   3 -12   7      462.17      429.86     28.30 o 
   4 -12   7     1000.66     1098.13     67.57 o 
   5 -12   7      236.38      204.02     26.59 o 
   6 -12   7     1898.81     1838.65    106.83 o 
   7 -12   7      249.43      293.34     49.46 o 
   8 -12   7       12.26       17.58     33.69 o 
   9 -12   7      214.70      225.12     57.12 o 
  10 -12   7      114.87      153.92     53.72 o 
 -10 -11   7     2323.34     2445.23    151.33 o 
  -9 -11   7        0.94       -3.91     26.18 o 
  -8 -11   7     1909.72     1985.52    104.84 o 
  -7 -11   7       71.34       51.57     19.40 o 
  -6 -11   7        5.96       -0.21     16.39 o 
  -5 -11   7     3341.00     3448.15    105.01 o 
  -4 -11   7       50.83       51.62     19.36 o 
  -3 -11   7     3487.64     3647.13    109.59 o 
  -2 -11   7        0.08      -10.29     10.29 o 
  -1 -11   7       88.35       80.42     14.43 o 
   0 -11   7     7194.88     7241.18    117.31 o 
   1 -11   7     1138.73     1121.70     38.11 o 
   2 -11   7     5446.33     5486.76    104.41 o 
   3 -11   7     1319.27     1320.12     51.69 o 
   4 -11   7       50.25       27.01     50.54 o 
   5 -11   7      315.28      361.74     32.28 o 
   6 -11   7      695.57      701.89     53.17 o 
   7 -11   7     1584.88     1648.03     70.29 o 
   8 -11   7      348.44      450.27     69.18 o 
   9 -11   7      112.33      126.21     47.36 o 
  10 -11   7      220.62      190.95     55.59 o 
 -10 -10   7       89.61       53.46     35.35 o 
  -9 -10   7     3390.23     3568.95    149.07 o 
  -8 -10   7     2418.60     2212.72    108.63 o 
  -7 -10   7     2449.65     2559.35    115.03 o 
  -6 -10   7        0.33       -9.85     15.45 o 
  -5 -10   7       86.00       55.73     31.50 o 
  -4 -10   7     4849.45     5056.49    134.34 o 
  -3 -10   7     4873.80     5129.70     96.03 o 
  -2 -10   7     1094.35     1148.96     38.23 o 
  -1 -10   7        5.21        7.46      9.71 o 
   0 -10   7     3142.76     3213.10     58.28 o 
   1 -10   7     3940.87     3876.75     72.71 o 
   2 -10   7    10995.15    11227.40    184.10 o 
   3 -10   7     1465.52     1376.60     61.90 o 
   4 -10   7     1461.08     1321.68     64.87 o 
   5 -10   7     1631.53     1635.74     58.85 o 
   6 -10   7       86.12       92.04     23.63 o 
   7 -10   7     3916.37     4175.56    127.90 o 
   8 -10   7       19.66       27.00     31.16 o 
   9 -10   7       81.52       85.34     41.01 o 
  10 -10   7      698.61      805.18     95.58 o 
 -11  -9   7       15.51       22.92     31.22 o 
 -10  -9   7      312.34      272.52     44.74 o 
  -9  -9   7     3283.81     3249.99    136.07 o 
  -8  -9   7     3146.24     3168.90    198.09 o 
  -7  -9   7     2888.22     3151.00    182.79 o 
  -6  -9   7      942.69      943.99     46.53 o 
  -5  -9   7      848.13      785.82     41.45 o 
  -4  -9   7    13638.87    13804.00    300.40 o 
  -3  -9   7      112.45      112.15     15.57 o 
  -2  -9   7    20655.45    20282.35    281.87 o 
  -1  -9   7       27.36       49.54     10.80 o 
   0  -9   7      120.93      131.89     12.09 o 
   1  -9   7     6891.40     7235.68    115.01 o 
   2  -9   7     4699.50     4821.72     90.79 o 
   3  -9   7    10384.68    10733.78    188.79 o 
   4  -9   7        8.24       -2.31     11.82 o 
   5  -9   7     1920.67     1878.16     78.84 o 
   6  -9   7     1764.18     1785.38    112.63 o 
   7  -9   7     2470.89     2555.41    147.27 o 
   8  -9   7     2141.47     1918.81    125.48 o 
   9  -9   7      948.60      860.81     94.33 o 
  10  -9   7      135.72      166.34     47.84 o 
  11  -9   7      759.01      817.30     98.07 o 
 -11  -8   7      660.27      820.85     82.66 o 
 -10  -8   7        0.75       13.45     22.22 o 
  -9  -8   7       89.80       81.04     28.13 o 
  -8  -8   7     2807.90     2955.13    120.32 o 
  -7  -8   7       97.91       95.19     25.69 o 
  -6  -8   7     3897.82     3909.59     97.44 o 
  -5  -8   7        0.13       23.74     12.01 o 
  -4  -8   7     1696.56     1687.26     59.02 o 
  -3  -8   7     8148.94     8490.45    164.64 o 
  -2  -8   7     8527.67     8699.76    148.02 o 
  -1  -8   7     3657.87     3865.14     76.67 o 
   0  -8   7     2138.01     2190.99     39.58 o 
   1  -8   7     5120.15     5297.03     81.37 o 
   2  -8   7     4649.14     4634.57     98.98 o 
   3  -8   7     4862.58     5133.67    135.89 o 
   4  -8   7     1142.62     1154.75     64.10 o 
   5  -8   7     2207.00     2204.02     82.06 o 
   6  -8   7     1240.45     1210.86     55.94 o 
   7  -8   7      149.15      182.72     23.18 o 
   8  -8   7     6938.56     6577.31    284.37 o 
   9  -8   7      114.58       88.25     36.06 o 
  10  -8   7      122.99      107.52     41.44 o 
  11  -8   7      140.09      133.90     47.74 o 
 -11  -7   7      155.68      165.01     39.67 o 
 -10  -7   7       78.43       52.86     23.96 o 
  -9  -7   7        0.05       -9.98     19.33 o 
  -8  -7   7      177.75      171.06     30.10 o 
  -7  -7   7     1259.99     1485.69     72.63 o 
  -6  -7   7     1227.09     1324.95     65.88 o 
  -5  -7   7     1719.34     1742.75     54.89 o 
  -4  -7   7      995.97     1005.20     41.08 o 
  -3  -7   7     3570.27     3628.26    112.25 o 
  -2  -7   7      385.67      390.66     18.54 o 
  -1  -7   7     6906.09     6655.04    103.19 o 
   0  -7   7      590.96      635.95     21.67 o 
   1  -7   7      119.04      168.92     14.87 o 
   2  -7   7     6307.21     6327.84    123.83 o 
   3  -7   7      107.10      151.10     13.31 o 
   4  -7   7     9189.13     8981.46    235.22 o 
   5  -7   7        6.36        9.18     17.13 o 
   6  -7   7     1967.33     1812.30     68.96 o 
   7  -7   7     3797.79     3771.37    109.39 o 
   8  -7   7      167.71      213.20     46.49 o 
   9  -7   7     3305.12     3265.14    172.54 o 
  10  -7   7     2303.14     2164.79    137.54 o 
  11  -7   7      294.89      289.91     61.07 o 
 -11  -6   7       64.99      127.95     34.30 o 
 -10  -6   7      879.99      903.72    146.15 o 
  -9  -6   7      264.07      238.63     34.34 o 
  -8  -6   7      220.50      217.41     30.73 o 
  -7  -6   7     1106.99     1185.85     62.53 o 
  -6  -6   7        4.74        4.53     13.33 o 
  -5  -6   7      216.40      245.30     14.58 o 
  -4  -6   7      304.98      330.19     35.41 o 
  -3  -6   7      249.27      232.41     27.23 o 
  -2  -6   7     6984.09     6923.88     94.12 o 
  -1  -6   7     1336.80     1463.04     38.43 o 
   0  -6   7    15465.72    15545.56    237.01 o 
   1  -6   7     4428.77     4519.29     80.99 o 
   2  -6   7      611.49      711.86     34.84 o 
   3  -6   7     2931.61     2991.03     99.64 o 
   4  -6   7     9052.14     8921.19    231.16 o 
   5  -6   7     1624.79     1596.61     97.24 o 
   6  -6   7     1753.59     1928.93     70.47 o 
   7  -6   7      138.79      141.52     36.07 o 
   8  -6   7     1162.40     1306.99     93.37 o 
   9  -6   7     1074.05     1080.47     88.49 o 
  10  -6   7      457.11      459.80     68.06 o 
  11  -6   7     2777.50     2541.70    150.81 o 
 -12  -5   7      356.60      397.51     49.87 o 
 -11  -5   7      213.54      240.77     38.54 o 
 -10  -5   7       53.67       63.85     59.98 o 
  -9  -5   7      106.44       86.37     22.36 o 
  -8  -5   7      481.72      504.28     38.86 o 
  -7  -5   7     1028.23      959.92     56.33 o 
  -6  -5   7       52.31       48.34     15.45 o 
  -5  -5   7     2495.05     2412.89     87.99 o 
  -3  -5   7      343.04      347.36     23.76 o 
  -2  -5   7    10915.69    11224.22    173.93 o 
  -1  -5   7     4862.83     4987.84     95.09 o 
   0  -5   7    11981.28    11980.28    184.93 o 
   1  -5   7        4.23        1.33      6.34 o 
   2  -5   7        0.61        2.14      4.16 o 
   3  -5   7      472.47      476.77     21.59 o 
   4  -5   7     1137.55     1167.47     67.92 o 
   5  -5   7      656.35      701.43     59.41 o 
   6  -5   7     1561.67     1612.95     80.99 o 
   7  -5   7      148.41      150.36     36.58 o 
   8  -5   7      164.00      176.92     42.39 o 
   9  -5   7     1522.57     1691.74    109.76 o 
  10  -5   7     2310.84     2405.05    140.81 o 
  11  -5   7      178.92      213.69     51.07 o 
 -12  -4   7       96.48       97.95     29.59 o 
 -11  -4   7      850.72     1007.54     64.55 o 
 -10  -4   7      122.75      108.24     23.63 o 
  -9  -4   7       74.49       63.90     32.10 o 
  -8  -4   7     2190.72     2301.30     86.41 o 
  -7  -4   7      498.30      511.24     83.69 o 
  -6  -4   7      272.57      347.46     73.47 o 
  -5  -4   7       81.08       67.79     15.87 o 
  -4  -4   7        7.42        1.59      5.25 o 
  -3  -4   7     7736.28     7801.52    269.37 o 
  -2  -4   7     8422.26     8664.15    135.25 o 
  -1  -4   7     7184.08     7561.66    108.89 o 
   0  -4   7     5948.49     6358.81    116.57 o 
   1  -4   7     3208.49     3569.22     71.86 o 
   2  -4   7      671.62      651.83     23.24 o 
   3  -4   7     7659.07     7786.29    135.51 o 
   4  -4   7        3.39       48.01     13.87 o 
   5  -4   7      529.72      519.80     36.68 o 
   6  -4   7     1407.61     1373.69     69.72 o 
   7  -4   7      318.55      320.44     53.98 o 
   8  -4   7      331.37      308.34     49.51 o 
   9  -4   7      419.75      437.98     61.00 o 
  10  -4   7      292.23      321.92     55.91 o 
  11  -4   7      463.39      492.37     68.37 o 
 -11  -3   7     3102.48     3434.01    139.90 o 
 -10  -3   7      192.11      221.78     37.67 o 
  -9  -3   7        1.72       -5.09     15.18 o 
  -8  -3   7      177.20      188.94     22.15 o 
  -7  -3   7     1674.65     1690.25     65.06 o 
  -6  -3   7     9095.72     8932.95    245.84 o 
  -5  -3   7      303.70      335.38     35.38 o 
  -4  -3   7      559.08      531.84     17.28 o 
  -3  -3   7      683.61      658.44     31.27 o 
  -2  -3   7     5073.16     5075.84     97.43 o 
  -1  -3   7    34815.35    36225.26    706.49 o 
   0  -3   7        1.45        8.39      7.89 o 
   1  -3   7     2530.87     2814.22     63.55 o 
   2  -3   7      700.69      723.07     42.20 o 
   3  -3   7      327.33      271.04     20.95 o 
   4  -3   7     5734.48     5692.54    162.81 o 
   5  -3   7      763.25      756.98     39.30 o 
   6  -3   7      210.07      210.28     23.59 o 
   7  -3   7        8.16        9.49     10.27 o 
   8  -3   7      190.69      157.11     35.98 o 
   9  -3   7     2480.61     2356.12    130.91 o 
  10  -3   7      451.11      526.79     67.73 o 
  11  -3   7       29.54       40.80     33.95 o 
 -10  -2   7     1545.89     1544.53    112.74 o 
  -9  -2   7       83.95       23.34     30.56 o 
  -8  -2   7      873.03      912.76     39.59 o 
  -7  -2   7     5613.19     5929.15    171.10 o 
  -6  -2   7       83.27       77.16     14.56 o 
  -5  -2   7    16745.77    17083.83    442.38 o 
  -4  -2   7     2095.33     1935.23    340.12 o 
  -3  -2   7      132.90      158.33     14.00 o 
  -2  -2   7     8486.63     8767.76    184.42 o 
  -1  -2   7     1595.70     1856.47     93.47 o 
   0  -2   7    18435.62    18571.77    281.89 o 
   1  -2   7      691.39      691.94     35.00 o 
   2  -2   7     1778.99     1842.96     89.09 o 
   3  -2   7     2857.78     2955.09     60.19 o 
   4  -2   7     8967.21     8809.96    223.65 o 
   5  -2   7     1638.52     1672.00     61.54 o 
   6  -2   7     1697.06     1703.80     66.12 o 
   7  -2   7      246.51      234.90     21.43 o 
   8  -2   7      656.11      660.66     68.45 o 
   9  -2   7     1920.27     1725.86    107.45 o 
  10  -2   7      250.15      243.27     48.02 o 
  11  -2   7      901.33      695.40     80.30 o 
 -10  -1   7      822.51      733.40    121.82 o 
  -9  -1   7     5528.62     5550.47    286.76 o 
  -8  -1   7        3.42      -12.22     21.21 o 
  -7  -1   7     2032.05     2098.39    108.08 o 
  -6  -1   7     5017.42     5231.42    144.12 o 
  -5  -1   7    15745.57    16147.90    356.67 o 
  -4  -1   7     3198.97     3276.28    100.14 o 
  -3  -1   7    18550.48    18716.21    333.15 o 
  -2  -1   7     8566.27     9110.78    171.43 o 
  -1  -1   7     1167.59     1109.97     35.94 o 
   0  -1   7     3788.27     3324.68     66.99 o 
   1  -1   7      114.87       94.37     17.31 o 
   2  -1   7    17314.91    18099.62    269.13 o 
   3  -1   7     3945.78     4140.15     97.79 o 
   4  -1   7      242.43      261.05     26.02 o 
   5  -1   7    12588.74    12812.71    314.14 o 
   6  -1   7      422.44      433.44     32.81 o 
   7  -1   7     2541.84     2543.25    106.90 o 
   8  -1   7      157.42      150.56     35.29 o 
   9  -1   7        8.08       -8.35     23.89 o 
  10  -1   7     1953.19     1926.98    119.70 o 
  11  -1   7      403.87      345.10     57.95 o 
 -10   0   7      305.13      303.90     56.98 o 
  -9   0   7     5890.57     6348.93    242.16 o 
  -8   0   7      195.61      142.96     38.81 o 
  -7   0   7      483.55      497.67     28.01 o 
  -6   0   7     1302.96     1350.84     99.29 o 
  -5   0   7       40.15       28.71     14.86 o 
  -4   0   7    18383.12    19123.98    415.33 o 
  -3   0   7      259.06      273.10     30.52 o 
  -2   0   7     8057.83     8662.93    164.77 o 
  -1   0   7      683.64      680.93     30.75 o 
   0   0   7     1437.56     1466.19     33.54 o 
   1   0   7    17193.36    18027.80    293.56 o 
   2   0   7     5242.43     5619.04     93.74 o 
   3   0   7     5980.37     6139.24    101.00 o 
   4   0   7     3153.50     3338.06    101.76 o 
   5   0   7     1504.68     1492.89     58.77 o 
   6   0   7      806.39      864.01     43.32 o 
   7   0   7     7866.70     7873.14    211.60 o 
   8   0   7      912.02      982.21     75.58 o 
   9   0   7       38.05       27.81     27.54 o 
  10   0   7      599.02      687.25     77.12 o 
  11   0   7      573.03      555.25     51.17 o 
 -10   1   7     1059.61     1156.91    102.11 o 
  -9   1   7      358.79      330.55    103.20 o 
  -8   1   7     3297.66     3405.46    125.93 o 
  -7   1   7      536.85      614.60     32.31 o 
  -6   1   7        5.84       -3.65      9.26 o 
  -5   1   7     3223.84     3284.43     92.64 o 
  -4   1   7     3699.22     3771.72     78.96 o 
  -2   1   7      524.14      447.71     22.57 o 
  -1   1   7     3817.72     3822.90     60.33 o 
   0   1   7     6882.35     7361.43    118.82 o 
   1   1   7    14091.83    14818.88    226.68 o 
   2   1   7     1754.97     1693.94     42.70 o 
   3   1   7     8804.80     9065.74    155.98 o 
   4   1   7     3232.28     3393.91     75.46 o 
   5   1   7     1509.12     1442.25     58.74 o 
   6   1   7    10660.71    10171.57    257.88 o 
   7   1   7      500.01      545.87     37.24 o 
   8   1   7     6143.15     6023.82    253.92 o 
   9   1   7       16.21        9.07     17.00 o 
  10   1   7      120.47       65.40     23.47 o 
  11   1   7     2092.94     2067.70    131.14 o 
 -10   2   7      110.09      100.35     19.82 o 
  -9   2   7      378.95      363.98     39.28 o 
  -8   2   7     4569.62     4589.92    176.06 o 
  -7   2   7      729.10      716.12     67.53 o 
  -6   2   7       30.59       30.33     12.92 o 
  -5   2   7       56.13       49.54     24.30 o 
  -4   2   7      721.23      800.86     30.97 o 
  -2   2   7      325.43      396.09     25.48 o 
  -1   2   7     5855.61     6031.31     90.16 o 
   0   2   7      973.17      918.21     24.09 o 
   1   2   7      614.44      687.21     22.43 o 
   2   2   7    14366.66    14679.13    225.00 o 
   3   2   7    13482.33    13865.75    213.44 o 
   4   2   7     1101.63     1107.15     37.64 o 
   5   2   7      342.68      350.04     26.52 o 
   6   2   7        4.74       10.62     11.55 o 
   7   2   7     6443.56     6309.55    144.14 o 
   8   2   7     1048.60     1040.92     57.74 o 
   9   2   7     2055.68     1785.82    113.96 o 
  10   2   7      252.88      236.69     49.90 o 
  11   2   7      646.83      578.20     77.03 o 
 -11   3   7      171.80      154.17     27.93 o 
 -10   3   7      154.70      131.28     25.14 o 
  -9   3   7      134.80      103.14     37.61 o 
  -8   3   7       97.04       92.10     31.94 o 
  -7   3   7      694.25      742.32     57.12 o 
  -6   3   7     2501.01     2463.80     78.75 o 
  -5   3   7     1823.02     1733.76     71.47 o 
  -4   3   7       74.92       73.48     11.86 o 
  -3   3   7       11.09        4.56     10.98 o 
  -2   3   7      380.27      342.04     11.51 o 
  -1   3   7     1295.23     1279.39     35.81 o 
   0   3   7      501.91      567.40     23.39 o 
   1   3   7       66.22       54.13      7.99 o 
   2   3   7      434.11      423.94     21.87 o 
   3   3   7     2544.75     2591.37     55.17 o 
   4   3   7     2045.77     2026.28     67.72 o 
   5   3   7      687.47      688.25     46.85 o 
   6   3   7      367.12      352.45     57.47 o 
   7   3   7        6.05       19.31     16.13 o 
   8   3   7      707.69      675.62     66.79 o 
   9   3   7     1300.14     1259.96     96.46 o 
  10   3   7        4.97      -14.35     23.57 o 
  11   3   7       14.70       72.96     40.51 o 
 -11   4   7      222.52      238.72     37.53 o 
 -10   4   7        5.00       12.75     19.39 o 
  -9   4   7     2235.72     2122.31     98.10 o 
  -8   4   7      427.81      442.89     73.80 o 
  -7   4   7      188.13      179.73     26.91 o 
  -6   4   7       50.65       88.41     20.78 o 
  -5   4   7      917.16      936.61     92.50 o 
  -4   4   7     5582.94     5543.54    129.83 o 
  -2   4   7       60.52       57.14      9.79 o 
  -1   4   7      342.82      372.65     17.86 o 
   0   4   7        1.50       12.87      7.15 o 
   1   4   7     1897.33     2028.44     37.41 o 
   2   4   7     9311.83     9747.68    145.14 o 
   3   4   7      806.54      895.14     30.81 o 
   4   4   7      104.54       99.58     13.90 o 
   5   4   7     1403.37     1453.98     86.85 o 
   6   4   7      252.65      219.67     30.25 o 
   7   4   7      158.97      141.41     25.47 o 
   8   4   7      757.18      741.11     44.34 o 
   9   4   7        4.90        0.68     28.33 o 
  10   4   7      367.11      294.90     58.95 o 
  11   4   7      140.21       97.46     42.14 o 
 -11   5   7       21.36       17.43     22.30 o 
 -10   5   7     1824.64     1724.57     95.75 o 
  -9   5   7      559.50      548.54     88.86 o 
  -8   5   7     1564.10     1634.37    110.21 o 
  -7   5   7     3439.53     3408.06    124.27 o 
  -6   5   7      235.44      182.58     28.78 o 
  -5   5   7     1672.66     1621.52     75.93 o 
  -4   5   7      347.65      368.87     36.14 o 
  -3   5   7     1676.68     1660.48     56.68 o 
  -2   5   7     2124.73     2008.41     61.53 o 
  -1   5   7      378.16      354.98     20.71 o 
   0   5   7     1691.17     1764.12     40.44 o 
   1   5   7     2518.52     2686.35     46.36 o 
   2   5   7     1873.25     1874.42     42.98 o 
   3   5   7     1656.73     1739.85     45.64 o 
   4   5   7     1198.13     1218.85     40.17 o 
   5   5   7     1107.35      977.12     54.51 o 
   6   5   7      155.29      124.55     24.95 o 
   7   5   7      123.88       92.90     23.17 o 
   8   5   7      398.02      388.70     37.01 o 
   9   5   7        5.82       -0.26     27.69 o 
  10   5   7       71.61       82.44     38.94 o 
 -11   6   7       17.21       16.30     24.37 o 
 -10   6   7      382.09      260.89     43.55 o 
  -9   6   7      585.30      684.29     58.93 o 
  -8   6   7     3075.32     2916.46    117.29 o 
  -7   6   7      466.85      517.67     49.53 o 
  -6   6   7     9463.22     9251.95    417.45 o 
  -5   6   7       72.00       92.76     22.97 o 
  -4   6   7     1308.23     1238.67     81.79 o 
  -3   6   7     3532.77     3362.80     94.89 o 
  -2   6   7      958.10      948.69     34.11 o 
  -1   6   7     4284.33     4276.98     73.90 o 
   0   6   7      647.07      736.69     27.76 o 
   1   6   7        0.22      -11.83     11.83 o 
   2   6   7     4481.96     4723.32     83.31 o 
   3   6   7      461.62      527.65     25.52 o 
   4   6   7     3063.45     3039.84     67.15 o 
   5   6   7      527.07      553.01     41.93 o 
   6   6   7      111.91      133.05     57.24 o 
   7   6   7     1867.88     1929.68    210.25 o 
   8   6   7      554.07      460.65    121.07 o 
   9   6   7      157.06      178.66     50.04 o 
  10   6   7       50.64       73.65     42.30 o 
 -10   7   7      265.78      278.14     48.57 o 
  -9   7   7     1050.30      983.77     67.93 o 
  -8   7   7      115.76      115.50     58.90 o 
  -7   7   7    10127.77     9740.21    294.99 o 
  -6   7   7     2719.90     2507.33    153.16 o 
  -5   7   7     3775.36     3684.23    100.89 o 
  -4   7   7       53.45       25.09     16.69 o 
  -3   7   7     3270.53     3276.91    167.36 o 
  -2   7   7     4237.74     4440.77     95.71 o 
  -1   7   7     6542.88     6800.95    108.95 o 
   0   7   7     1841.99     1916.97     60.41 o 
   1   7   7        8.09       -1.69      9.40 o 
   2   7   7      629.95      696.52     33.18 o 
   3   7   7     1552.86     1534.19     41.70 o 
   4   7   7     9896.11     9948.55    154.90 o 
   5   7   7      127.81       99.31     22.95 o 
   6   7   7      447.34      433.87     44.91 o 
   7   7   7      589.15      556.55     50.60 o 
   8   7   7       23.16       23.33     21.15 o 
   9   7   7     1513.01     1385.81    115.18 o 
  10   7   7      121.89       64.33     44.47 o 
 -10   8   7     1198.27     1135.80     89.67 o 
  -9   8   7       30.56       81.56     31.37 o 
  -8   8   7      457.32      388.26     62.09 o 
  -7   8   7     1781.27     1649.43     88.17 o 
  -6   8   7     2051.14     2013.24    256.88 o 
  -5   8   7     4110.28     3866.92    110.59 o 
  -4   8   7     1143.23     1034.74     49.78 o 
  -3   8   7      113.08      125.76     22.38 o 
  -2   8   7     5491.18     5557.50    116.94 o 
  -1   8   7      198.35      185.47     16.74 o 
   0   8   7     8602.72     8745.91    138.02 o 
   1   8   7        8.54       13.76     11.43 o 
   2   8   7       60.67       54.40     14.56 o 
   3   8   7     6968.90     7053.85    129.90 o 
   4   8   7        2.42       17.31     12.01 o 
   5   8   7     1759.58     1879.89     64.80 o 
   6   8   7       23.13       16.02     26.31 o 
   7   8   7      555.86      539.16     51.56 o 
   8   8   7     1168.60     1032.78     65.23 o 
   9   8   7      858.00      859.28    102.98 o 
 -10   9   7       36.38       46.13     35.32 o 
  -9   9   7      545.79      537.70     71.97 o 
  -8   9   7        9.66       11.10     24.20 o 
  -7   9   7       13.66       22.82     26.92 o 
  -6   9   7     2741.92     2697.45    135.37 o 
  -5   9   7       22.65       10.65     20.23 o 
  -4   9   7     3061.43     3188.09     99.96 o 
  -3   9   7      889.53      947.60     89.08 o 
  -2   9   7      271.20      279.66     24.21 o 
  -1   9   7     7710.50     7839.99    126.60 o 
   0   9   7     3192.66     3209.00     72.66 o 
   1   9   7     1222.50     1193.36     42.30 o 
   2   9   7       18.88       20.25     13.52 o 
   3   9   7      885.56      945.33     42.52 o 
   4   9   7     2890.41     2694.95     67.49 o 
   5   9   7     1838.57     2004.38     69.97 o 
   6   9   7     1258.76     1130.85     77.62 o 
   7   9   7      238.64      176.06     47.83 o 
   8   9   7     1225.04     1258.03     73.81 o 
   9   9   7      578.74      520.39     85.89 o 
  -9  10   7      586.30      488.59     71.91 o 
  -8  10   7      538.96      484.43     60.30 o 
  -7  10   7      125.02       81.94     32.88 o 
  -6  10   7      431.78      396.57     31.81 o 
  -5  10   7     1029.54     1085.51     57.95 o 
  -4  10   7     3496.57     3615.87    187.02 o 
  -3  10   7      259.41      281.94     33.36 o 
  -2  10   7        0.17        2.01     13.13 o 
  -1  10   7     3689.97     3660.48     78.58 o 
   0  10   7      371.42      331.29     25.96 o 
   1  10   7     5052.60     5036.57    115.11 o 
   2  10   7      114.83       94.65     18.90 o 
   3  10   7      625.74      599.77     47.74 o 
   4  10   7      854.03      880.92     41.04 o 
   5  10   7       53.04       34.58     24.62 o 
   6  10   7     2611.51     2563.32    216.63 o 
   7  10   7       16.93        9.04     25.87 o 
   8  10   7      265.13      286.53     42.95 o 
  -9  11   7       44.81        3.00     35.08 o 
  -8  11   7      673.91      676.85     89.21 o 
  -7  11   7      151.96      174.73     42.84 o 
  -6  11   7       53.74       68.23     21.06 o 
  -5  11   7      675.33      657.23     49.89 o 
  -4  11   7      127.78       80.04     24.51 o 
  -3  11   7      518.25      476.39     57.48 o 
  -2  11   7       71.06       71.86     17.48 o 
  -1  11   7      437.19      461.59     28.62 o 
   0  11   7     1169.03     1240.39     44.64 o 
   1  11   7      276.99      336.71     41.40 o 
   2  11   7     2461.98     2440.78     67.35 o 
   3  11   7      482.20      535.12     53.11 o 
   4  11   7       56.97       59.40     18.76 o 
   5  11   7      360.95      326.23     43.54 o 
   6  11   7      332.98      339.26     67.26 o 
   7  11   7       93.46       66.19     42.41 o 
  -8  12   7       77.47       88.97     46.86 o 
  -7  12   7        0.32       37.12     36.48 o 
  -6  12   7        8.38       44.52     20.84 o 
  -5  12   7      392.66      422.58     42.91 o 
  -4  12   7     1224.92     1292.53     71.45 o 
  -3  12   7      766.45      808.21     60.26 o 
  -2  12   7      497.95      621.66     69.35 o 
  -1  12   7       13.28        4.84     17.22 o 
   0  12   7       76.98       87.46     19.47 o 
   1  12   7     3267.64     3386.63     92.87 o 
   2  12   7     1117.01     1176.65     67.40 o 
   3  12   7      228.10      183.57     25.31 o 
   4  12   7       57.59       32.28     18.96 o 
   5  12   7      149.96      229.05     41.07 o 
   6  12   7      171.81      171.57     55.41 o 
   7  12   7     1436.44     1584.27    123.18 o 
  -7  13   7       31.01       -6.65     37.27 o 
  -6  13   7      357.73      384.72     41.36 o 
  -5  13   7      558.48      560.50     51.70 o 
  -4  13   7       54.71       28.43     27.50 o 
  -3  13   7      365.39      335.26     54.92 o 
  -2  13   7      754.32      649.98    100.36 o 
  -1  13   7      676.23      709.84     63.64 o 
   0  13   7      467.34      498.13     34.87 o 
   1  13   7       33.76       -6.66     19.76 o 
   2  13   7      193.47      168.00     32.62 o 
   3  13   7      171.76      156.84     25.59 o 
   4  13   7      351.80      372.57     40.02 o 
   5  13   7       11.56      -28.35     40.51 o 
   6  13   7       33.04       -4.48     42.04 o 
  -6  14   7      647.85      704.25     59.51 o 
  -5  14   7      831.74      896.43     73.35 o 
  -4  14   7     2863.35     2931.32    169.86 o 
  -3  14   7       11.79      -28.17     28.17 o 
  -2  14   7       40.84       53.04     38.43 o 
  -1  14   7      373.99      398.40     36.52 o 
   0  14   7      201.16      197.55     31.25 o 
   1  14   7     1607.59     1821.89     68.65 o 
   2  14   7        5.69       10.44     26.20 o 
   3  14   7      132.57      177.41     61.00 o 
   4  14   7       15.90       29.03     34.72 o 
   5  14   7        9.76        8.92     34.36 o 
  -5  15   7     1776.59     1733.75    120.25 o 
  -4  15   7      141.84      148.00     52.01 o 
  -3  15   7     2144.82     2404.42    161.19 o 
  -2  15   7      405.59      471.05     58.84 o 
  -1  15   7      180.34      137.57     29.23 o 
   0  15   7     1406.82     1404.31     85.21 o 
   1  15   7      459.61      444.36     53.11 o 
   2  15   7      676.84      785.15     67.18 o 
   3  15   7      462.35      404.18    138.17 o 
  -3  16   7      769.45      804.93    107.46 o 
  -2  16   7      599.47      632.64     68.73 o 
  -1  16   7      614.63      663.08     71.12 o 
   0  16   7      204.53      205.35     42.68 o 
   1  16   7      321.26      339.19     49.83 o 
  -2 -20   8     1129.40     1113.80     58.19 o 
  -1 -20   8       61.98       64.87     34.95 o 
   0 -20   8       38.98       83.50     52.34 o 
   1 -20   8        8.72       29.43     32.22 o 
   2 -20   8      223.04      197.12     50.65 o 
  -4 -19   8        0.28       -4.38     50.65 o 
  -3 -19   8     1675.78     1755.83    114.04 o 
  -2 -19   8       27.43       22.63     34.23 o 
  -1 -19   8     1270.66     1332.82     71.26 o 
   0 -19   8      253.65      259.67     39.63 o 
   1 -19   8      117.13      106.24     36.06 o 
   2 -19   8      479.75      477.55     58.08 o 
   3 -19   8      361.36      315.53     55.02 o 
   4 -19   8      161.67      150.69     57.44 o 
  -5 -18   8      729.01      821.20    104.95 o 
  -4 -18   8        4.40       -1.60     42.36 o 
  -3 -18   8      390.98      238.79     48.16 o 
  -2 -18   8     1701.55     1795.71     70.58 o 
  -1 -18   8     1260.09     1174.62     60.46 o 
   0 -18   8      725.43      654.70     54.56 o 
   1 -18   8      788.11      825.13     65.42 o 
   2 -18   8      967.21      921.60     74.82 o 
   3 -18   8      840.53      804.05     83.35 o 
   4 -18   8     1963.68     2155.46    151.79 o 
   5 -18   8        0.06       -0.65     39.84 o 
  -6 -17   8      343.20      329.64     67.49 o 
  -5 -17   8     4335.82     4346.58    227.06 o 
  -4 -17   8        3.22       12.62     28.62 o 
  -3 -17   8       19.39        2.19     22.55 o 
  -2 -17   8      598.83      550.22     42.69 o 
  -1 -17   8       49.65       27.99     27.63 o 
   0 -17   8     5445.28     5409.79    155.79 o 
   1 -17   8       52.95       37.05     51.78 o 
   2 -17   8      738.49      786.66     51.84 o 
   3 -17   8     1029.46     1054.59     66.33 o 
   4 -17   8       63.55       63.43     45.48 o 
   5 -17   8     2958.10     2665.06    162.79 o 
   6 -17   8      969.19     1019.67     73.24 o 
   7 -17   8      415.58      495.10     92.60 o 
  -7 -16   8       49.50        0.10     28.49 o 
  -6 -16   8     1647.85     1821.06     95.31 o 
  -5 -16   8      669.66      591.74     70.90 o 
  -4 -16   8     2560.74     2709.98    131.72 o 
  -3 -16   8      263.06      242.18     25.71 o 
  -2 -16   8       70.42       95.73     21.97 o 
  -1 -16   8     3259.59     3425.59     84.69 o 
   0 -16   8      594.69      523.04     51.16 o 
   1 -16   8     3746.65     3578.50     98.14 o 
   2 -16   8      873.69      846.10     52.92 o 
   3 -16   8      671.58      732.05     43.80 o 
   4 -16   8     1156.82     1088.22    112.20 o 
   5 -16   8     4409.34     4366.84    217.25 o 
   6 -16   8      684.48      740.77     53.67 o 
   7 -16   8     1379.29     1468.88    164.33 o 
  -8 -15   8      181.58      273.24     68.12 o 
  -7 -15   8        0.25      -22.79     22.79 o 
  -6 -15   8      221.77      165.27     43.23 o 
  -5 -15   8     1286.50     1420.43     98.76 o 
  -4 -15   8     2566.09     2764.49    166.22 o 
  -3 -15   8      566.21      613.73     45.02 o 
  -2 -15   8      935.95      931.11     45.11 o 
  -1 -15   8      148.21      115.79     23.74 o 
   0 -15   8      463.73      418.95     33.83 o 
   1 -15   8     4829.10     4864.49    116.92 o 
   2 -15   8      333.45      265.98     31.34 o 
   3 -15   8     1503.15     1512.44     59.68 o 
   4 -15   8     1194.68     1318.60    106.16 o 
   5 -15   8        0.15      -23.40     23.40 o 
   6 -15   8     3624.75     3526.93    139.63 o 
   7 -15   8       92.99       77.34     33.44 o 
   8 -15   8     2113.70     2291.79    168.20 o 
  -9 -14   8       58.76       83.59     45.57 o 
  -8 -14   8      464.65      667.66     94.77 o 
  -7 -14   8      301.70      360.37     44.06 o 
  -6 -14   8       21.83       -3.63     21.17 o 
  -5 -14   8      677.37      643.06     53.39 o 
  -4 -14   8      762.36      735.34     72.93 o 
  -3 -14   8     3622.17     3609.23     82.65 o 
  -2 -14   8      425.90      406.42     30.59 o 
  -1 -14   8      638.08      607.17     39.86 o 
   0 -14   8      289.45      303.12     29.15 o 
   1 -14   8      739.71      734.40     43.31 o 
   2 -14   8     1430.24     1433.77     58.56 o 
   3 -14   8      396.53      416.41     34.57 o 
   4 -14   8      114.17       78.16     38.05 o 
   5 -14   8      331.85      331.08     36.07 o 
   6 -14   8      492.50      438.04     54.15 o 
   7 -14   8      806.30      808.69     61.76 o 
   8 -14   8      944.56     1040.00    120.47 o 
   9 -14   8      375.74      409.33     79.33 o 
  -9 -13   8       93.99       47.37     40.64 o 
  -8 -13   8        5.81        2.25     34.81 o 
  -7 -13   8       83.56       65.81     25.92 o 
  -6 -13   8      333.61      376.67     39.89 o 
  -5 -13   8     1152.55     1288.09    105.45 o 
  -4 -13   8      657.80      657.71     51.16 o 
  -3 -13   8      217.43      263.08     22.64 o 
  -2 -13   8      691.32      718.81     33.82 o 
  -1 -13   8      381.80      368.51     31.11 o 
   0 -13   8       92.39       72.19     16.34 o 
   1 -13   8      271.23      219.75     24.76 o 
   2 -13   8      754.21      730.49     44.65 o 
   3 -13   8       12.01       37.64     15.50 o 
   4 -13   8      922.39     1019.04     73.89 o 
   5 -13   8        0.61       36.65     17.89 o 
   6 -13   8      471.39      459.20     48.91 o 
   7 -13   8     1859.52     1927.50    124.48 o 
   8 -13   8        6.63       -1.80     35.99 o 
   9 -13   8      701.93      687.28     96.79 o 
 -10 -12   8        2.85       11.36     36.42 o 
  -9 -12   8      420.61      406.57     68.80 o 
  -8 -12   8      436.82      445.63     58.28 o 
  -7 -12   8        1.38       -3.83     15.30 o 
  -6 -12   8      788.25      810.15     52.63 o 
  -5 -12   8       11.58        3.67     16.48 o 
  -4 -12   8      680.81      651.95     49.22 o 
  -3 -12   8     1959.90     1944.76     52.07 o 
  -2 -12   8        5.40      -10.66     10.66 o 
  -1 -12   8        1.71      -11.41     11.41 o 
   0 -12   8      149.24      149.38     17.04 o 
   1 -12   8       90.18      122.61     19.97 o 
   2 -12   8      315.90      315.96     24.16 o 
   3 -12   8     2743.76     2655.71     86.80 o 
   4 -12   8      697.31      571.28     53.21 o 
   5 -12   8      527.99      521.54     40.61 o 
   6 -12   8        2.41        2.35     19.67 o 
   7 -12   8       73.79      102.97     25.88 o 
   8 -12   8      557.68      567.88     86.08 o 
   9 -12   8      452.78      383.40     73.88 o 
  10 -12   8       34.65       34.26     41.92 o 
 -10 -11   8      275.41      291.77     61.35 o 
  -9 -11   8     1324.01     1438.32     94.33 o 
  -8 -11   8      295.35      240.51     87.74 o 
  -7 -11   8      313.17      342.10     50.06 o 
  -6 -11   8       18.83        3.78     21.13 o 
  -5 -11   8     1563.29     1738.92     69.26 o 
  -4 -11   8     2165.45     2111.17     77.94 o 
  -3 -11   8       64.49       84.34     13.91 o 
  -2 -11   8      648.63      643.16     29.40 o 
  -1 -11   8     3203.73     3137.13     64.57 o 
   0 -11   8      260.79      275.48     20.34 o 
   1 -11   8     2350.12     2273.44     64.04 o 
   2 -11   8      782.23      830.48     36.47 o 
   3 -11   8      174.96      172.65     21.68 o 
   4 -11   8        3.62        3.19     17.93 o 
   5 -11   8      389.89      322.82     40.61 o 
   6 -11   8     2870.04     2841.65    187.44 o 
   7 -11   8      384.50      385.07     38.20 o 
   8 -11   8      116.83      191.00     52.40 o 
   9 -11   8       64.86       46.56     38.34 o 
  10 -11   8       12.09        3.83     34.91 o 
 -10 -10   8     1975.55     1753.28    119.89 o 
  -9 -10   8        2.48      -10.74     22.79 o 
  -8 -10   8     5389.47     5479.86    197.15 o 
  -7 -10   8      228.21      264.96     55.15 o 
  -6 -10   8      430.34      434.74     33.67 o 
  -5 -10   8      501.36      548.53     39.70 o 
  -4 -10   8        0.86        3.18     14.41 o 
  -3 -10   8     8025.02     8198.96    140.14 o 
  -2 -10   8      807.42      883.43     31.77 o 
  -1 -10   8       64.10       78.23     13.51 o 
   0 -10   8     4727.83     4777.68     77.92 o 
   1 -10   8     2914.69     3072.72     83.81 o 
   2 -10   8    11484.07    11831.06    193.55 o 
   3 -10   8     7638.13     7467.60    142.10 o 
   4 -10   8      240.36      243.55     27.34 o 
   5 -10   8      638.81      550.04     83.28 o 
   6 -10   8      806.45      865.83     55.26 o 
   7 -10   8     1918.77     2073.19     81.19 o 
   8 -10   8     3129.63     3276.18    181.82 o 
   9 -10   8       47.82      -24.75     27.41 o 
  10 -10   8       39.32       21.22     35.20 o 
 -11  -9   8       18.77       77.70     38.54 o 
 -10  -9   8      117.51      164.99     38.09 o 
  -9  -9   8     1768.26     1856.27     96.66 o 
  -8  -9   8     3744.29     3933.47    152.46 o 
  -7  -9   8     2261.40     2198.87    101.06 o 
  -6  -9   8     3181.61     3145.54     88.18 o 
  -5  -9   8     1108.31     1184.87     51.09 o 
  -4  -9   8     1482.16     1575.22     60.28 o 
  -3  -9   8     4414.50     4335.33     99.55 o 
  -2  -9   8      425.67      444.30     23.06 o 
  -1  -9   8     5033.77     5237.86     89.00 o 
   0  -9   8      338.93      377.05     21.44 o 
   1  -9   8     2265.51     2263.44     52.62 o 
   2  -9   8    10811.84    11094.77    180.72 o 
   3  -9   8      684.74      691.83     31.61 o 
   4  -9   8     5207.60     5149.32    126.11 o 
   5  -9   8      544.94      580.78     46.42 o 
   6  -9   8       30.00       43.35     19.70 o 
   7  -9   8     3508.26     3480.05    112.39 o 
   8  -9   8       16.23       16.13     29.61 o 
   9  -9   8     1262.33     1203.57    102.48 o 
  10  -9   8        7.57      -27.31     30.98 o 
 -11  -8   8       28.86       80.77     35.92 o 
 -10  -8   8      162.64      207.50     55.24 o 
  -9  -8   8     1141.28     1192.44     74.57 o 
  -8  -8   8      344.99      419.34     46.40 o 
  -7  -8   8     3244.43     3219.10    124.73 o 
  -6  -8   8      834.44      715.74     52.30 o 
  -5  -8   8     2838.72     2978.60     85.09 o 
  -4  -8   8      343.40      435.80     34.34 o 
  -3  -8   8       31.84        6.19     10.74 o 
  -2  -8   8    21199.06    21209.08    291.83 o 
  -1  -8   8      743.36      736.33     40.87 o 
   0  -8   8     3829.59     4000.57     66.21 o 
   1  -8   8     1133.54     1215.27     30.70 o 
   2  -8   8       19.34       12.92     10.95 o 
   3  -8   8     6991.86     7064.19    122.43 o 
   4  -8   8     2811.58     2860.91    100.41 o 
   5  -8   8     6830.64     7118.60    198.47 o 
   6  -8   8      133.29      101.54     21.98 o 
   7  -8   8      352.08      350.21     32.56 o 
   8  -8   8     2700.49     2652.21    153.81 o 
   9  -8   8      628.81      455.14     69.10 o 
  10  -8   8      394.66      464.23     71.19 o 
  11  -8   8       49.90       59.66     38.40 o 
 -11  -7   8     2436.56     2567.44    136.62 o 
 -10  -7   8     1116.05     1148.13     72.47 o 
  -9  -7   8      128.61      114.52     29.09 o 
  -8  -7   8     1921.69     2005.34     90.82 o 
  -7  -7   8       45.71       37.19     18.94 o 
  -6  -7   8    10870.35    11057.42    315.89 o 
  -5  -7   8     3520.02     3489.71     91.69 o 
  -4  -7   8     4360.00     4128.77    106.27 o 
  -3  -7   8     1495.56     1455.12     53.26 o 
  -2  -7   8     5925.83     5955.96     93.88 o 
  -1  -7   8     8281.74     8226.94    136.37 o 
   0  -7   8    22237.07    22928.14    290.94 o 
   1  -7   8     1633.49     1713.46     36.14 o 
   2  -7   8       67.73       76.80     13.14 o 
   3  -7   8     3074.46     2963.35     59.51 o 
   4  -7   8     4732.38     4854.41    144.46 o 
   5  -7   8     9926.63    10080.62    284.81 o 
   6  -7   8     1133.70     1194.08     56.62 o 
   7  -7   8     2086.68     2003.81     72.79 o 
   8  -7   8     1929.02     1758.13    117.00 o 
   9  -7   8       34.99       48.29     34.07 o 
  10  -7   8     3445.54     3554.36    189.65 o 
  11  -7   8       76.28       78.38     40.98 o 
 -11  -6   8      600.39      687.51     67.62 o 
 -10  -6   8      872.09      817.11     57.79 o 
  -9  -6   8      557.93      638.12     48.83 o 
  -8  -6   8      185.67      182.41     29.64 o 
  -7  -6   8      650.64      627.47     44.96 o 
  -6  -6   8     3697.66     3874.43    132.38 o 
  -5  -6   8     5892.14     5896.78    134.47 o 
  -4  -6   8     8677.76     8460.56    187.11 o 
  -3  -6   8       88.18       38.45     16.15 o 
  -2  -6   8       20.18       18.09      7.45 o 
  -1  -6   8    12617.18    12846.96    200.24 o 
   0  -6   8     2674.72     2910.55     59.28 o 
   1  -6   8    14953.53    14996.86    195.56 o 
   2  -6   8      265.07      248.27     19.78 o 
   3  -6   8       51.43       60.06     11.88 o 
   4  -6   8     3553.63     3595.21    113.54 o 
   5  -6   8      248.53      237.03     44.11 o 
   6  -6   8     4101.88     4486.32    133.45 o 
   7  -6   8        0.27       -0.42     13.26 o 
   8  -6   8      476.03      602.59     73.90 o 
   9  -6   8     1632.71     1591.83    110.81 o 
  10  -6   8     2030.06     1895.10    127.36 o 
  11  -6   8      453.36      492.46     74.97 o 
 -11  -5   8     1197.36     1223.96     76.99 o 
 -10  -5   8      717.98      815.92     95.14 o 
  -9  -5   8      426.71      347.41     37.17 o 
  -8  -5   8      214.67      238.55     30.17 o 
  -7  -5   8       20.20       14.31     14.72 o 
  -6  -5   8     1281.66     1339.69     62.11 o 
  -5  -5   8     1886.88     1944.15    144.44 o 
  -4  -5   8        7.11       -4.46      5.21 o 
  -3  -5   8      864.35      840.18     35.24 o 
  -2  -5   8      243.26      263.78     14.88 o 
  -1  -5   8      330.80      389.01     29.05 o 
   0  -5   8    23042.81    23388.59    347.01 o 
   1  -5   8      209.87      211.84     14.79 o 
   2  -5   8     1634.77     1656.69     37.97 o 
   3  -5   8      429.91      423.33     22.42 o 
   4  -5   8      587.57      550.13     40.65 o 
   5  -5   8     2006.37     1969.24     73.67 o 
   6  -5   8     5137.20     5398.25    152.74 o 
   7  -5   8      425.86      436.56     32.76 o 
   8  -5   8        2.28        7.57     22.34 o 
   9  -5   8      784.40      727.27     81.55 o 
  10  -5   8      947.22      924.35     94.96 o 
  11  -5   8     2332.51     2229.80    140.55 o 
 -12  -4   8     1163.52     1371.33     81.76 o 
 -11  -4   8       17.51       63.39     23.48 o 
 -10  -4   8      272.62      398.90     39.90 o 
  -9  -4   8      405.04      461.00     98.96 o 
  -8  -4   8      302.35      345.76     61.72 o 
  -7  -4   8      684.35      645.72    128.66 o 
  -6  -4   8       64.90       52.32     16.60 o 
  -5  -4   8      589.47      515.31     36.04 o 
  -4  -4   8      119.42      105.41     35.95 o 
  -3  -4   8      391.14      491.22     26.93 o 
  -2  -4   8      805.86     1003.68     38.80 o 
  -1  -4   8     6146.86     6530.89    107.20 o 
   0  -4   8      193.82      220.50     14.93 o 
   1  -4   8      913.08     1023.25     25.56 o 
   2  -4   8     5573.93     5590.97     87.69 o 
   3  -4   8       43.80       44.71     10.85 o 
   4  -4   8       13.64       11.66     15.75 o 
   5  -4   8     2617.22     2551.23     86.71 o 
   6  -4   8       39.58       18.72     15.12 o 
   7  -4   8      369.85      372.41     29.97 o 
   8  -4   8      417.63      482.69     62.07 o 
   9  -4   8        0.02      -10.38     24.16 o 
  10  -4   8     1047.89      923.76     93.29 o 
  11  -4   8       11.36       13.04     33.93 o 
 -11  -3   8     1784.49     1877.41     92.93 o 
 -10  -3   8      588.25      629.76     49.92 o 
  -9  -3   8      224.69      265.70     27.59 o 
  -8  -3   8      101.52       85.06     19.01 o 
  -7  -3   8       21.00       24.09     13.92 o 
  -6  -3   8     1797.74     1713.90    118.24 o 
  -5  -3   8      237.35      257.24     26.89 o 
  -4  -3   8        0.08        6.83      5.83 o 
  -3  -3   8     1536.59     1327.73    174.47 o 
  -2  -3   8     3581.80     4009.93     96.79 o 
  -1  -3   8     4905.03     5231.18     87.97 o 
   0  -3   8     4814.69     5169.63     88.13 o 
   1  -3   8      571.69      590.04     17.53 o 
   2  -3   8     1183.41     1256.77     39.56 o 
   3  -3   8      637.09      683.40     40.27 o 
   4  -3   8      314.15      359.85     31.76 o 
   5  -3   8     2136.10     2145.76    136.01 o 
   6  -3   8      163.01      136.85     21.28 o 
   7  -3   8      423.36      467.58     33.79 o 
   8  -3   8      334.25      339.11     51.71 o 
   9  -3   8       49.71       80.04     34.78 o 
  10  -3   8      618.84      503.43     69.46 o 
  11  -3   8      863.56      904.19     97.37 o 
 -10  -2   8      824.37      952.69     48.87 o 
  -9  -2   8     2180.58     2317.54     78.64 o 
  -8  -2   8      856.90      864.43     42.73 o 
  -7  -2   8       99.45      118.04     18.42 o 
  -6  -2   8     2866.16     3002.76    152.66 o 
  -5  -2   8        8.78       18.35     13.10 o 
  -4  -2   8     5798.12     5973.23    117.95 o 
  -3  -2   8      506.83      513.83     32.36 o 
  -2  -2   8     4089.49     4130.28     98.47 o 
  -1  -2   8    17838.39    18881.34    266.48 o 
   0  -2   8      327.85      303.97     14.95 o 
   1  -2   8    10759.36    11074.54    147.53 o 
   2  -2   8     2013.23     2018.83     42.58 o 
   3  -2   8       44.51       35.66      9.38 o 
   4  -2   8     7319.04     7374.68    195.18 o 
   5  -2   8     1074.39     1009.83     48.00 o 
   6  -2   8      796.87      767.92     43.77 o 
   7  -2   8     1563.38     1551.32     59.51 o 
   8  -2   8      308.25      314.62     50.23 o 
   9  -2   8     1113.30     1014.17     82.65 o 
  10  -2   8      577.81      552.50     73.10 o 
 -10  -1   8     3515.28     3709.85    300.95 o 
  -9  -1   8      305.50      336.16     65.71 o 
  -8  -1   8     1456.87     1498.26     57.39 o 
  -7  -1   8      534.31      531.90     32.58 o 
  -6  -1   8     2713.20     2556.70    116.44 o 
  -5  -1   8     6525.57     6691.16    182.07 o 
  -3  -1   8     3679.43     3653.33     96.18 o 
  -2  -1   8     1769.79     1805.14     81.07 o 
  -1  -1   8       21.59       25.57      6.11 o 
   0  -1   8     4996.75     4691.38     75.56 o 
   1  -1   8    16469.65    17144.33    252.25 o 
   2  -1   8     2287.82     2316.21     47.62 o 
   3  -1   8      850.63      955.16     27.10 o 
   4  -1   8      610.33      602.40     31.51 o 
   5  -1   8      640.97      716.55     42.62 o 
   6  -1   8     2241.21     2315.22     80.92 o 
   7  -1   8        0.37       12.65     14.43 o 
   8  -1   8      540.87      764.09     79.63 o 
   9  -1   8        0.92       36.69     26.66 o 
  10  -1   8      756.98      901.17     90.71 o 
  11  -1   8     1122.05     1093.17    104.58 o 
 -10   0   8      408.99      455.88    104.19 o 
  -9   0   8     2390.44     2613.55     94.26 o 
  -8   0   8     2143.69     2044.71     82.31 o 
  -7   0   8     1730.05     1705.84     95.64 o 
  -6   0   8     1779.18     1819.82    103.66 o 
  -5   0   8     3820.70     3826.21    106.36 o 
  -3   0   8    42459.84    44557.30    911.06 o 
  -2   0   8       29.13       17.55      7.86 o 
  -1   0   8      426.70      447.49     16.10 o 
   0   0   8    14399.30    14832.51    225.26 o 
   1   0   8     3529.44     3429.75     54.59 o 
   2   0   8    11884.93    12002.47    202.16 o 
   3   0   8      232.92      271.34     18.51 o 
   4   0   8     2039.77     2096.07     71.73 o 
   5   0   8     2751.28     2887.05     95.25 o 
   6   0   8       38.45       54.41     17.24 o 
   7   0   8     8748.67     8885.86    231.01 o 
   8   0   8      828.92      836.73     81.46 o 
   9   0   8       51.48       28.13     27.12 o 
  10   0   8      537.71      579.22     51.67 o 
  11   0   8       74.72       72.40     60.87 o 
 -10   1   8       74.75       78.46     19.43 o 
  -9   1   8     7252.45     7288.60    188.03 o 
  -8   1   8      134.44      152.31     20.35 o 
  -7   1   8     5140.44     5411.34    143.98 o 
  -6   1   8       71.20       63.00     15.08 o 
  -5   1   8       12.84       21.24     11.78 o 
  -4   1   8    22107.00    22982.31    536.03 o 
  -3   1   8     2804.11       -1.72      5.59 o 
  -2   1   8    19110.73    19740.77    355.82 o 
  -1   1   8     3373.06     3464.92     57.27 o 
   0   1   8     1156.82     1259.90     32.73 o 
   1   1   8    11480.43    11929.60    157.50 o 
   2   1   8     8424.93     8713.69    129.31 o 
   3   1   8    15433.77    15500.63    217.57 o 
   4   1   8     2054.42     2205.39     51.48 o 
   5   1   8     3573.97     3648.47    114.31 o 
   6   1   8     2028.86     2057.74     77.09 o 
   7   1   8     6792.88     6533.64    179.46 o 
   8   1   8      859.85      804.95     79.32 o 
   9   1   8     2959.85     2989.57    119.48 o 
  10   1   8       87.27       84.42     27.19 o 
  11   1   8       43.81       53.07     36.90 o 
 -11   2   8      990.63      981.85     57.43 o 
 -10   2   8       10.58        8.92     17.99 o 
  -9   2   8        1.30        4.52     13.97 o 
  -8   2   8     2655.45     2689.99     87.83 o 
  -7   2   8     3589.01     3733.58    258.27 o 
  -6   2   8     1205.03     1340.27     53.56 o 
  -5   2   8      402.84      394.72     48.62 o 
  -4   2   8     1950.79     2028.84     52.90 o 
  -2   2   8     3304.76     3045.14    129.84 o 
  -1   2   8     2062.68     2165.01     41.35 o 
   0   2   8     9152.54     9267.90    192.13 o 
   1   2   8     1367.65     1413.46     38.34 o 
   2   2   8     2000.63     2039.64     46.73 o 
   3   2   8     7706.47     8287.18    136.88 o 
   4   2   8       85.51      110.59     13.26 o 
   5   2   8      841.46      931.34     47.07 o 
   6   2   8     1868.51     1815.52     60.66 o 
   7   2   8       41.83       46.31     15.99 o 
   8   2   8     3019.97     2900.74    127.18 o 
   9   2   8      163.06      145.02     41.67 o 
  10   2   8      759.14      810.63     91.81 o 
  11   2   8       32.11        4.79     30.76 o 
 -11   3   8      897.79      818.08     57.16 o 
 -10   3   8       33.02       52.39     19.44 o 
  -9   3   8       84.52       82.80     26.36 o 
  -8   3   8      696.85      758.22     48.28 o 
  -7   3   8      216.19      222.45     41.93 o 
  -6   3   8     2270.42     2231.32    103.41 o 
  -5   3   8      249.13      241.88     37.04 o 
  -4   3   8     1048.80     1078.93     40.26 o 
  -3   3   8      198.49      100.64     89.47 o 
  -2   3   8     1018.04     1068.94     68.83 o 
  -1   3   8    15585.88    15753.89    217.79 o 
   0   3   8      484.43      554.90     50.49 o 
   1   3   8     1746.03     1785.28     34.45 o 
   2   3   8     7543.87     8161.82    124.84 o 
   3   3   8      393.16      420.76     45.19 o 
   4   3   8     1493.28     1412.50     50.12 o 
   5   3   8     2042.09     2055.38     80.37 o 
   6   3   8     1312.18     1306.14     61.96 o 
   7   3   8     1572.49     1517.10     83.75 o 
   8   3   8      111.75      108.43     22.30 o 
   9   3   8     2838.95     2656.15    153.45 o 
  10   3   8      923.17      776.37     90.64 o 
 -11   4   8        2.90      -21.08     21.08 o 
 -10   4   8      514.93      530.30     51.73 o 
  -9   4   8      182.22      200.01     31.26 o 
  -8   4   8      126.45      142.16     27.26 o 
  -7   4   8     1030.90      948.75     57.06 o 
  -6   4   8      583.11      522.03     45.39 o 
  -5   4   8     1301.09     1236.24     43.27 o 
  -4   4   8     2387.87     2406.66     79.75 o 
  -3   4   8      175.23      180.72     20.56 o 
  -2   4   8     2629.20     2652.22     60.93 o 
  -1   4   8      255.17      256.97     16.01 o 
   0   4   8     1349.45     1362.68     34.78 o 
   1   4   8      992.70     1089.14     27.70 o 
   2   4   8      228.78      246.76     16.50 o 
   3   4   8      995.79     1062.07     37.13 o 
   4   4   8     5663.71     5872.19    123.16 o 
   5   4   8       27.48       20.75     18.56 o 
   6   4   8     1013.61      963.04     54.52 o 
   7   4   8      103.45      115.15     48.01 o 
   8   4   8       42.60       10.83     17.77 o 
   9   4   8     1475.47     1287.91    104.34 o 
  10   4   8        0.39      -25.07     25.07 o 
 -11   5   8      114.39      126.13     35.73 o 
 -10   5   8       13.83       -0.38     22.77 o 
  -9   5   8       32.62       42.03     22.06 o 
  -8   5   8       14.24        5.90     28.54 o 
  -7   5   8      539.55      479.12     46.01 o 
  -6   5   8      461.60      393.71     42.02 o 
  -5   5   8     2199.49     2221.49     64.96 o 
  -4   5   8      428.10      410.79     31.68 o 
  -3   5   8       31.93       44.51     15.28 o 
  -2   5   8     1277.90     1278.99     38.94 o 
  -1   5   8        4.00       -7.95      7.95 o 
   0   5   8      273.85      244.04     17.41 o 
   1   5   8     2545.72     2589.52     50.06 o 
   2   5   8      167.34      190.24     16.51 o 
   3   5   8       18.94       16.76      9.88 o 
   4   5   8     1122.01     1035.30     56.88 o 
   5   5   8     1746.15     1498.83    126.01 o 
   6   5   8      780.85      727.49     54.76 o 
   7   5   8       66.79       60.64     22.48 o 
   8   5   8        6.99       -3.17     20.57 o 
   9   5   8      181.76      116.64     43.60 o 
  10   5   8      731.69      682.34     90.41 o 
 -11   6   8      417.05      392.40     56.06 o 
 -10   6   8        0.46       -7.50     24.14 o 
  -9   6   8      485.15      515.36     96.05 o 
  -8   6   8     1097.06     1124.75     70.63 o 
  -7   6   8     2265.04     2182.44     98.96 o 
  -6   6   8       23.31       37.77     22.16 o 
  -5   6   8      679.73      699.07     42.12 o 
  -4   6   8       64.15       33.37     14.40 o 
  -3   6   8     1530.67     1549.63     58.63 o 
  -2   6   8     3480.23     3601.43     80.91 o 
  -1   6   8        0.04       -4.10      8.35 o 
   0   6   8      502.91      515.21     25.32 o 
   1   6   8       18.22       13.22     15.40 o 
   2   6   8        9.44        9.89     11.45 o 
   3   6   8     5313.52     5323.58    123.75 o 
   4   6   8     1379.61     1449.40     40.14 o 
   5   6   8       31.50       31.12     37.36 o 
   6   6   8      384.74      363.32     80.96 o 
   7   6   8      428.21      464.27     45.48 o 
   8   6   8      323.61      289.38     37.02 o 
   9   6   8       88.93      159.94     49.68 o 
  10   6   8        1.58       12.67     36.01 o 
 -10   7   8       81.71       35.19     28.51 o 
  -9   7   8        6.71       -9.02     21.13 o 
  -8   7   8     1866.04     1948.55    262.65 o 
  -7   7   8        5.53      -18.26     18.26 o 
  -6   7   8     8604.72     8738.46    324.21 o 
  -5   7   8      594.86      537.43     36.79 o 
  -4   7   8      719.49      731.75     42.76 o 
  -3   7   8     1364.14     1415.66     58.08 o 
  -2   7   8        0.88        3.60     11.80 o 
  -1   7   8     2926.11     3110.82     61.22 o 
   0   7   8     2585.58     2662.72     64.32 o 
   1   7   8       80.34       68.39     13.85 o 
   2   7   8     1137.76     1087.64     41.10 o 
   3   7   8      705.75      679.54     34.48 o 
   4   7   8     2311.80     2284.45     53.81 o 
   5   7   8     1302.57     1220.35     55.48 o 
   6   7   8      106.11      104.64     27.94 o 
   7   7   8       21.06       21.13     31.28 o 
   8   7   8       11.79        1.30     40.27 o 
   9   7   8      541.03      490.49     79.25 o 
 -10   8   8      882.50      934.26     91.43 o 
  -9   8   8        8.24       21.73     25.27 o 
  -8   8   8      210.44      194.85     42.33 o 
  -7   8   8     5538.75     5545.26    319.37 o 
  -6   8   8      639.82      622.32     61.33 o 
  -5   8   8     2911.56     2799.63     88.00 o 
  -4   8   8     2345.51     2462.31     96.73 o 
  -3   8   8      620.34      597.96     45.17 o 
  -2   8   8     3333.28     3618.94    124.54 o 
  -1   8   8     6562.44     6587.36    108.90 o 
   0   8   8     1634.39     1702.30     48.57 o 
   1   8   8      903.94      931.66     45.69 o 
   2   8   8      322.12      366.76     26.64 o 
   3   8   8     1683.89     1700.25     51.34 o 
   4   8   8     5602.67     5768.49    112.85 o 
   5   8   8      363.55      388.72     37.70 o 
   6   8   8     2366.52     2387.29    147.54 o 
   7   8   8       11.64       29.28     42.23 o 
   8   8   8        1.40       -3.05     27.00 o 
   9   8   8     1554.87     1770.25    151.70 o 
  -9   9   8      321.33      366.63     61.65 o 
  -8   9   8      400.97      392.80     52.84 o 
  -7   9   8     1090.75     1009.55    186.12 o 
  -6   9   8     1319.61     1252.67     47.70 o 
  -5   9   8     5460.67     5533.80    147.55 o 
  -4   9   8      109.46       93.36     22.73 o 
  -3   9   8     3901.62     3841.53    116.50 o 
  -2   9   8     3137.41     3114.57     81.44 o 
  -1   9   8      271.68      284.47     20.83 o 
   0   9   8     4597.46     4628.67     94.92 o 
   1   9   8      423.84      457.68     30.14 o 
   2   9   8     4428.97     4355.12     98.27 o 
   3   9   8      298.13      266.53     25.47 o 
   4   9   8       96.94       60.38     17.39 o 
   5   9   8     4707.71     4584.51    158.60 o 
   6   9   8      625.46      632.02     59.56 o 
   7   9   8     1300.06     1303.08     90.04 o 
   8   9   8      135.38      204.88     40.48 o 
  -9  10   8     3061.83     3408.65    188.18 o 
  -8  10   8      436.73      403.96    121.26 o 
  -7  10   8       58.20       29.50     28.51 o 
  -6  10   8      310.80      280.50     29.73 o 
  -5  10   8      132.23      124.28     29.30 o 
  -4  10   8     4347.94     4273.11    127.62 o 
  -3  10   8     1004.50      997.06     61.69 o 
  -2  10   8     1263.63     1235.54     45.82 o 
  -1  10   8      218.38      277.08     22.79 o 
   0  10   8      549.98      515.66     31.71 o 
   1  10   8     1548.35     1436.95     54.42 o 
   2  10   8     4929.82     4982.69    122.72 o 
   3  10   8      127.12      130.19     21.37 o 
   4  10   8      395.81      401.56     30.38 o 
   5  10   8      869.46      801.06     85.00 o 
   6  10   8      854.49      716.27     90.27 o 
   7  10   8      808.64      836.35     95.53 o 
   8  10   8      372.53      400.93     50.46 o 
  -8  11   8      709.05      709.69     91.95 o 
  -7  11   8      727.45      851.20     81.90 o 
  -6  11   8        0.17       -8.15     16.25 o 
  -5  11   8     1282.34     1339.53     65.70 o 
  -4  11   8     1315.43     1227.94     67.48 o 
  -3  11   8      607.64      682.18     54.38 o 
  -2  11   8     1398.68     1306.93    223.72 o 
  -1  11   8      543.06      580.48     31.85 o 
   0  11   8      559.26      545.91     33.93 o 
   1  11   8     5488.09     5483.35    127.38 o 
   2  11   8       43.68       28.04     20.95 o 
   3  11   8     1179.92     1159.20     54.51 o 
   4  11   8        0.28       10.45     17.66 o 
   5  11   8        4.74       -1.78     29.87 o 
   6  11   8     1643.97     1628.15    125.38 o 
   7  11   8        4.63      -11.63     35.50 o 
  -7  12   8        5.11       10.98     37.54 o 
  -6  12   8      577.25      637.15     48.92 o 
  -5  12   8       52.48       62.48     25.79 o 
  -4  12   8        0.47      -19.65     19.65 o 
  -3  12   8     2118.88     2150.41     92.54 o 
  -2  12   8      490.14      468.05     84.25 o 
  -1  12   8      133.12      122.54     24.18 o 
   0  12   8       95.71       90.24     20.40 o 
   1  12   8       16.96       -0.93     19.73 o 
   2  12   8     2313.12     2517.62     79.58 o 
   3  12   8     1082.51     1131.61     67.70 o 
   4  12   8      613.89      625.34     39.37 o 
   5  12   8        7.04       13.95     39.75 o 
   6  12   8      331.21      281.80     68.40 o 
  -7  13   8      195.93       95.22     52.72 o 
  -6  13   8      317.66      285.61     36.70 o 
  -5  13   8        0.76        4.93     25.42 o 
  -4  13   8      144.27      150.79     33.16 o 
  -3  13   8      296.22      203.38     71.81 o 
  -2  13   8       26.62       23.51     34.86 o 
  -1  13   8      155.13      173.70     27.34 o 
   0  13   8      566.92      648.05     39.30 o 
   1  13   8       49.81       41.51     27.10 o 
   2  13   8      113.03      107.90     32.15 o 
   3  13   8      221.52      204.62     32.43 o 
   4  13   8      517.99      510.22     43.32 o 
   5  13   8      118.40      155.11     59.62 o 
  -5  14   8       53.11       78.57     32.64 o 
  -4  14   8      403.90      328.51     67.70 o 
  -3  14   8      878.85     1031.19    113.60 o 
  -2  14   8      350.65      381.33     75.81 o 
  -1  14   8       84.08       85.47     29.56 o 
   0  14   8       12.79        3.31     23.80 o 
   1  14   8      103.08       94.32     34.77 o 
   2  14   8      230.67      210.65     41.24 o 
   3  14   8      497.39      376.41     50.37 o 
   4  14   8        1.55      -29.79     61.46 o 
  -4  15   8      831.67      924.76    104.65 o 
  -3  15   8        0.61      -17.83     39.74 o 
  -2  15   8      496.72      492.17     88.31 o 
  -1  15   8      398.95      346.29     70.39 o 
   0  15   8       43.40       81.18     38.17 o 
   1  15   8      652.66      615.46    112.60 o 
   2  15   8        2.38      -13.65     31.22 o 
  -2 -20   9       44.92       17.22     24.51 o 
  -1 -20   9      360.59      338.89     48.67 o 
   0 -20   9      888.30      906.95    107.49 o 
   1 -20   9       44.51       16.46     32.52 o 
   2 -20   9      303.28      408.20     52.20 o 
  -4 -19   9       78.46      144.80     64.35 o 
  -3 -19   9      210.20      179.00     48.17 o 
  -2 -19   9      460.43      400.39     37.60 o 
  -1 -19   9        6.13      -14.57     29.86 o 
   0 -19   9     1128.46     1095.53     76.83 o 
   1 -19   9      416.47      342.88     47.33 o 
   2 -19   9       97.60       51.97     27.76 o 
   3 -19   9       53.87       36.15     36.24 o 
   4 -19   9       59.11       62.60     49.73 o 
  -5 -18   9       55.94       48.86     53.07 o 
  -4 -18   9      617.91      607.42     95.50 o 
  -3 -18   9       54.17       78.29     38.80 o 
  -2 -18   9        6.04        6.15     19.75 o 
  -1 -18   9     2129.84     2134.54     73.80 o 
   0 -18   9      766.85      744.75     69.88 o 
   1 -18   9      669.65      519.55     54.22 o 
   2 -18   9       40.26       43.61     25.40 o 
   3 -18   9       19.48       14.29     32.29 o 
   4 -18   9      274.74      268.04     68.93 o 
   5 -18   9      339.45      240.70     55.00 o 
  -6 -17   9      403.39      440.86     76.76 o 
  -5 -17   9     1384.54     1328.96    129.85 o 
  -4 -17   9     1494.01     1270.05     82.09 o 
  -3 -17   9      561.19      509.17     44.54 o 
  -2 -17   9      211.50      218.19     30.18 o 
  -1 -17   9     1164.34     1116.95     52.29 o 
   0 -17   9     1013.31      971.45     63.46 o 
   1 -17   9     2603.90     2468.25    102.96 o 
   2 -17   9       26.55       51.68     32.17 o 
   3 -17   9       16.38       23.37     20.41 o 
   4 -17   9     1348.46     1344.56    130.23 o 
   5 -17   9      158.76      211.28     40.81 o 
   6 -17   9     1027.49     1001.84    102.71 o 
  -7 -16   9      377.17      369.22     47.08 o 
  -6 -16   9        0.12      -17.50     25.25 o 
  -5 -16   9     3984.47     4131.20    153.01 o 
  -4 -16   9      124.21       86.02     32.85 o 
  -3 -16   9     1646.10     1777.18     55.19 o 
  -2 -16   9      179.64      138.22     25.84 o 
  -1 -16   9        6.91        4.55     17.35 o 
   0 -16   9     4625.23     4534.66    155.13 o 
   1 -16   9      117.60       67.17     25.62 o 
   2 -16   9     3133.15     3231.04     98.93 o 
   3 -16   9       19.21       36.70     32.88 o 
   4 -16   9      780.44      800.27     98.04 o 
   5 -16   9     2330.72     2223.41    102.45 o 
   6 -16   9     1049.26     1071.31     89.31 o 
   7 -16   9      481.26      504.64     54.05 o 
  -8 -15   9      120.37      133.54     55.84 o 
  -7 -15   9     1024.34     1053.81     66.45 o 
  -6 -15   9      592.17      660.46     55.21 o 
  -5 -15   9      818.77      784.72     60.24 o 
  -4 -15   9     1111.21      983.65     91.35 o 
  -3 -15   9     1438.17     1525.19     78.89 o 
  -2 -15   9      788.07      918.79     44.94 o 
  -1 -15   9       17.52        7.72     15.36 o 
   0 -15   9     1052.10     1052.03     61.84 o 
   1 -15   9     3206.18     3267.17     90.25 o 
   2 -15   9     1442.81     1451.78     62.71 o 
   3 -15   9      529.90      516.54     38.38 o 
   4 -15   9      117.39      123.41     47.38 o 
   5 -15   9     3613.48     3624.28    113.72 o 
   6 -15   9      328.62      270.61     68.46 o 
   7 -15   9     2818.98     2816.62    115.26 o 
   8 -15   9        3.68       -4.42     21.91 o 
  -8 -14   9      591.09      621.57     93.54 o 
  -7 -14   9     1412.85     1404.11     67.84 o 
  -6 -14   9      170.17      146.04     29.97 o 
  -5 -14   9      124.66      130.46     29.41 o 
  -4 -14   9     1710.82     1756.27     78.52 o 
  -3 -14   9      343.94      386.09     30.25 o 
  -2 -14   9     6780.38     6827.81    137.04 o 
  -1 -14   9        4.40       15.70     14.48 o 
   0 -14   9       47.74       23.87     20.12 o 
   1 -14   9     2671.62     2668.54     77.16 o 
   2 -14   9       56.00       51.65     19.77 o 
   3 -14   9     4965.88     4829.28    122.08 o 
   4 -14   9      231.26      214.79     39.19 o 
   5 -14   9       72.36       64.37     22.47 o 
   6 -14   9     2276.59     2224.50    169.03 o 
   7 -14   9      168.30      116.12     31.75 o 
   8 -14   9     3018.32     3339.53    109.46 o 
  -9 -13   9      279.69      447.87     79.49 o 
  -8 -13   9      750.33      901.95    107.54 o 
  -7 -13   9      223.96      223.97     28.53 o 
  -6 -13   9      332.44      368.34     45.45 o 
  -5 -13   9       14.74       18.22     19.94 o 
  -4 -13   9      117.03      113.47     39.89 o 
  -3 -13   9     5669.33     5792.80    120.91 o 
  -2 -13   9       12.41       23.55     13.25 o 
  -1 -13   9     3147.13     3185.13     74.77 o 
   0 -13   9     1111.78     1069.37     58.80 o 
   1 -13   9      121.89      124.88     20.99 o 
   2 -13   9     3643.68     3597.40     99.67 o 
   3 -13   9     4896.88     4895.06    108.29 o 
   4 -13   9     1691.67     1741.40     86.74 o 
   5 -13   9      377.00      399.50     49.10 o 
   6 -13   9      161.01      132.15     34.60 o 
   7 -13   9      818.63      775.05     60.31 o 
   8 -13   9     1947.11     2052.31     98.34 o 
   9 -13   9      571.92      772.84    103.95 o 
 -10 -12   9        1.95      -17.75     31.71 o 
  -9 -12   9        1.84       30.74     37.53 o 
  -8 -12   9       47.78       33.44     29.01 o 
  -7 -12   9      548.66      553.05     34.45 o 
  -6 -12   9      730.38      768.85     52.07 o 
  -5 -12   9      231.89      211.23     30.31 o 
  -4 -12   9      406.45      405.48     74.33 o 
  -3 -12   9       41.83       60.65     14.54 o 
  -2 -12   9     3253.63     3213.04     67.39 o 
  -1 -12   9     3630.04     3615.27     79.14 o 
   0 -12   9      506.57      407.01     31.21 o 
   1 -12   9      303.79      315.47     29.97 o 
   2 -12   9      411.01      412.62     33.55 o 
   3 -12   9      776.23      771.26     37.78 o 
   4 -12   9     3223.75     3204.62    142.50 o 
   5 -12   9      272.48      296.91     32.57 o 
   6 -12   9      238.94      267.21     37.00 o 
   7 -12   9      131.36      161.37     54.15 o 
   8 -12   9       54.93       40.73     23.24 o 
   9 -12   9     2407.29     2638.29    172.72 o 
 -10 -11   9       87.83      100.75     47.14 o 
  -9 -11   9      958.74      946.38     82.60 o 
  -8 -11   9      689.05      721.24     70.84 o 
  -7 -11   9        0.79       18.26     23.68 o 
  -6 -11   9       11.27        8.92     16.12 o 
  -5 -11   9       20.82       32.64     21.03 o 
  -4 -11   9     6155.48     6258.65    163.33 o 
  -3 -11   9     2200.70     2276.08     54.89 o 
  -2 -11   9        0.79       -0.94     10.30 o 
  -1 -11   9     1293.40     1406.81     39.55 o 
   0 -11   9      173.57      236.43     21.07 o 
   1 -11   9      810.61      947.44     60.78 o 
   2 -11   9     1051.09     1068.49     43.51 o 
   3 -11   9      316.97      311.78     25.22 o 
   4 -11   9        0.05       -8.46      8.46 o 
   5 -11   9      810.33      772.03     58.94 o 
   6 -11   9      229.44      259.95     36.28 o 
   7 -11   9      308.16      300.23     36.14 o 
   8 -11   9       47.09       34.44     37.75 o 
   9 -11   9       31.67       41.21     40.25 o 
  10 -11   9      464.23      522.30     85.88 o 
 -10 -10   9       22.89       11.08     31.36 o 
  -9 -10   9      686.23      659.24     66.98 o 
  -8 -10   9      411.11      417.89     83.26 o 
  -7 -10   9     3077.21     2923.02    127.38 o 
  -6 -10   9       13.06       16.97     15.03 o 
  -5 -10   9       47.43       60.18     18.59 o 
  -4 -10   9      229.71      197.55     26.74 o 
  -3 -10   9     1642.99     1616.30     42.50 o 
  -2 -10   9     4208.34     4396.99     87.03 o 
  -1 -10   9      202.82      206.34     17.71 o 
   0 -10   9     2023.89     2000.11     47.81 o 
   1 -10   9     1141.00     1163.90     35.30 o 
   2 -10   9       19.85       19.10     18.80 o 
   3 -10   9     2039.35     2077.87     82.83 o 
   4 -10   9     1512.84     1417.65     55.00 o 
   5 -10   9      285.85      363.46     40.18 o 
   6 -10   9      107.24      101.37     25.37 o 
   7 -10   9      230.99      277.25     33.99 o 
   8 -10   9      257.68      207.07     54.67 o 
   9 -10   9       84.93       68.78     39.27 o 
  10 -10   9       50.86      106.57     50.77 o 
 -11  -9   9      688.33      726.22     86.07 o 
 -10  -9   9      137.44      147.42     43.75 o 
  -9  -9   9       74.90       61.24     28.88 o 
  -8  -9   9     3854.37     4087.38    157.69 o 
  -7  -9   9        0.49       34.22     22.34 o 
  -6  -9   9     2389.91     2537.10    105.45 o 
  -5  -9   9     1263.18     1342.88     53.92 o 
  -4  -9   9      257.70      207.75     25.05 o 
  -3  -9   9     4533.53     4713.82    136.15 o 
  -2  -9   9       21.68       27.76     10.50 o 
  -1  -9   9     2910.67     3202.24     62.35 o 
   0  -9   9       26.53       26.84     10.73 o 
   1  -9   9     1347.54     1392.23     37.72 o 
   2  -9   9     2723.58     2851.24     69.17 o 
   3  -9   9     2030.35     2015.73     49.12 o 
   4  -9   9     1292.65     1354.55    109.59 o 
   5  -9   9      524.00      538.80     46.78 o 
   6  -9   9        5.28       21.90     17.33 o 
   7  -9   9      906.68      923.82     54.04 o 
   8  -9   9     1875.99     2020.77    135.24 o 
   9  -9   9      227.00      214.12     54.20 o 
  10  -9   9      418.01      456.05     74.53 o 
 -11  -8   9      770.00      762.74     82.47 o 
 -10  -8   9     1498.76     1672.44     95.24 o 
  -9  -8   9       95.62       79.46     28.81 o 
  -8  -8   9      495.61      480.93     50.66 o 
  -7  -8   9     1969.58     2096.68     96.71 o 
  -6  -8   9     6439.40     6611.90    383.64 o 
  -5  -8   9     2021.11     2001.48     65.38 o 
  -4  -8   9      986.87      928.35     43.94 o 
  -3  -8   9     3148.96     3205.09     78.79 o 
  -2  -8   9     4158.23     4047.73     71.77 o 
  -1  -8   9     2831.12     2877.94     62.57 o 
   0  -8   9      697.91      730.71     29.05 o 
   1  -8   9     4656.52     4807.29     83.24 o 
   2  -8   9     9259.85     9453.02    171.07 o 
   3  -8   9       45.12       40.28     11.21 o 
   4  -8   9    12904.70    13144.16    257.29 o 
   5  -8   9      471.49      411.44     79.49 o 
   6  -8   9     1555.98     1646.09     71.76 o 
   7  -8   9      594.06      548.41     43.59 o 
   8  -8   9      320.90      299.14     58.25 o 
   9  -8   9     2027.09     2053.82    137.27 o 
  10  -8   9      220.29      175.74     50.61 o 
 -11  -7   9      612.25      602.00     70.02 o 
 -10  -7   9     3921.12     3998.00    165.01 o 
  -9  -7   9        0.26       -2.46     21.57 o 
  -8  -7   9      285.85      339.28     41.85 o 
  -7  -7   9     3270.41     3364.47    326.75 o 
  -6  -7   9       13.98       21.58     17.37 o 
  -5  -7   9     8885.70     8938.11    199.07 o 
  -4  -7   9      160.94      130.18     18.76 o 
  -3  -7   9     1262.11     1227.01     48.67 o 
  -2  -7   9     2096.82     2055.68     43.20 o 
  -1  -7   9     1595.51     1470.21     50.68 o 
   0  -7   9    14973.19    15451.11    203.64 o 
   1  -7   9      567.91      629.89     23.53 o 
   2  -7   9      206.28      217.75     17.40 o 
   3  -7   9     6994.48     6949.87    130.23 o 
   4  -7   9     4868.56     5091.19    120.73 o 
   5  -7   9     4844.35     5375.75    443.53 o 
   6  -7   9     5473.54     5660.32    166.40 o 
   7  -7   9      529.29      601.88     43.57 o 
   8  -7   9      141.79      160.38     45.10 o 
   9  -7   9     1152.55     1053.75    103.65 o 
  10  -7   9      476.25      461.91     72.98 o 
  11  -7   9     1492.42     1515.86    119.10 o 
 -11  -6   9     1954.35     2125.75    119.28 o 
 -10  -6   9     1084.02     1191.39    100.48 o 
  -9  -6   9      955.47     1066.68     66.84 o 
  -8  -6   9        2.71        6.41     17.79 o 
  -7  -6   9      671.56      617.13     51.60 o 
  -6  -6   9     5691.93     5596.35    179.43 o 
  -5  -6   9     1544.82     1447.30     48.82 o 
  -4  -6   9     4797.88     4709.10    115.92 o 
  -3  -6   9     2620.86     2639.92    154.70 o 
  -2  -6   9     2099.71     2183.39     47.26 o 
  -1  -6   9     5125.97     5255.16    107.30 o 
   0  -6   9    27533.02    28817.85    360.80 o 
   1  -6   9      115.25      137.86     11.83 o 
   2  -6   9     1486.25     1523.04     39.72 o 
   3  -6   9       14.88       14.56     14.85 o 
   4  -6   9     4065.97     3998.60     90.48 o 
   5  -6   9    12525.60    12426.76    316.24 o 
   6  -6   9      653.33      695.73    132.98 o 
   7  -6   9     2757.02     2835.56     95.38 o 
   8  -6   9      238.40      265.83     52.39 o 
   9  -6   9        1.96       13.16     29.61 o 
  10  -6   9     4307.07     4137.23    211.50 o 
  11  -6   9       51.24       67.74     40.92 o 
 -11  -5   9      430.45      389.35     82.29 o 
 -10  -5   9     1285.82     1351.96     74.88 o 
  -9  -5   9      993.88     1216.64     68.64 o 
  -8  -5   9       49.76       28.63     19.62 o 
  -7  -5   9        0.11       22.32     16.33 o 
  -6  -5   9      997.81     1081.80     59.05 o 
  -5  -5   9     1706.79     1781.52     49.63 o 
  -4  -5   9    16413.30    16548.99    340.98 o 
  -3  -5   9     1782.28     1858.50     75.96 o 
  -2  -5   9      599.30      584.86     29.21 o 
  -1  -5   9     8429.27     8827.43    142.45 o 
   0  -5   9     1279.14     1363.69     35.58 o 
   1  -5   9    13630.06    13585.25    166.82 o 
   2  -5   9     3210.14     3301.09     65.39 o 
   3  -5   9     3883.57     3787.43     78.96 o 
   4  -5   9      101.11       97.10     14.62 o 
   5  -5   9       60.63       36.10     17.12 o 
   6  -5   9     7813.66     7949.12    446.12 o 
   7  -5   9      964.28      962.98     49.02 o 
   8  -5   9     1773.21     2043.36    127.14 o 
   9  -5   9        0.20       35.37     29.18 o 
  10  -5   9      820.76      744.89     91.19 o 
  11  -5   9      837.54      867.40     96.42 o 
 -11  -4   9      222.11      292.34     35.98 o 
 -10  -4   9      744.16      749.86     86.19 o 
  -9  -4   9      109.99      109.01     23.01 o 
  -8  -4   9     1331.93     1302.53     64.38 o 
  -7  -4   9     1802.91     1791.51     75.91 o 
  -6  -4   9        3.09       12.65     14.13 o 
  -5  -4   9     4146.80     3810.11    126.80 o 
  -4  -4   9        1.36       -6.17      6.17 o 
  -3  -4   9     3105.08     3174.54    108.66 o 
  -2  -4   9     5792.61     5846.68     97.27 o 
  -1  -4   9       51.34       68.33      9.99 o 
   0  -4   9     1319.58     1245.53     32.84 o 
   1  -4   9     7050.73     7083.61     94.65 o 
   2  -4   9    10090.80    10244.10    150.26 o 
   3  -4   9     6137.93     6232.40    116.23 o 
   4  -4   9      486.84      506.15     27.49 o 
   5  -4   9      121.24      112.56     21.35 o 
   6  -4   9     2687.55     2685.94     92.84 o 
   7  -4   9      372.49      409.00     35.45 o 
   8  -4   9     2731.63     2610.06    145.74 o 
   9  -4   9      221.61      293.78     55.09 o 
  10  -4   9        3.31      -12.59     30.24 o 
  11  -4   9      474.88      398.41     66.88 o 
 -11  -3   9      170.17      190.72     29.62 o 
 -10  -3   9      946.34      999.45     55.01 o 
  -9  -3   9     1009.28     1077.44     54.93 o 
  -8  -3   9      636.35      586.66     39.03 o 
  -7  -3   9       11.50       -2.41     13.80 o 
  -6  -3   9     1215.47     1059.58     61.26 o 
  -5  -3   9     2339.75     2230.11     84.96 o 
  -4  -3   9     1165.50     1046.51    195.57 o 
  -3  -3   9     1910.07     1332.41     75.12 o 
  -2  -3   9      475.60      586.26     25.51 o 
  -1  -3   9      236.97      205.21     14.13 o 
   0  -3   9     2324.94     2404.86     46.43 o 
   1  -3   9     3707.09     3702.32     58.66 o 
   2  -3   9     4577.89     4680.68     83.35 o 
   3  -3   9      542.88      532.23     26.30 o 
   4  -3   9     2130.98     2103.42    112.43 o 
   5  -3   9      888.40      863.50     69.33 o 
   6  -3   9      397.02      319.15     48.53 o 
   7  -3   9      847.88      866.69     48.19 o 
   8  -3   9      275.05      216.01     44.98 o 
   9  -3   9      363.06      390.66     60.56 o 
  10  -3   9       39.06       44.49     35.18 o 
  11  -3   9        3.84      -13.56     30.03 o 
 -11  -2   9     1612.57     1625.83    133.91 o 
 -10  -2   9      575.28      623.92     41.90 o 
  -9  -2   9      278.86      281.61     47.08 o 
  -8  -2   9     4014.06     4140.01    140.59 o 
  -7  -2   9       50.26       47.10     15.47 o 
  -6  -2   9      514.26      542.58     46.09 o 
  -5  -2   9      110.92      106.65     28.58 o 
  -4  -2   9     1003.46      640.96     46.48 o 
  -3  -2   9     3669.87     3738.85    140.00 o 
  -2  -2   9     2839.43     2912.06     56.29 o 
  -1  -2   9      324.29      347.60     16.87 o 
   0  -2   9     3331.34     3364.80     63.85 o 
   1  -2   9      762.73      809.73     23.54 o 
   2  -2   9      857.59      902.12     27.56 o 
   3  -2   9     4312.99     4409.73     87.47 o 
   4  -2   9      620.23      589.46     27.03 o 
   5  -2   9        0.22       -9.27     12.52 o 
   6  -2   9        3.33      -11.63     11.63 o 
   7  -2   9        5.12       12.45     14.87 o 
   8  -2   9      274.02      222.06     46.42 o 
   9  -2   9      175.28      216.80     48.65 o 
  10  -2   9       24.72       35.38     32.11 o 
  11  -2   9      208.93      175.48     49.16 o 
 -11  -1   9       38.49       64.69     20.27 o 
 -10  -1   9     1160.15     1324.45     60.93 o 
  -9  -1   9     6323.54     6335.70    324.87 o 
  -8  -1   9      113.27      113.94     21.13 o 
  -7  -1   9     1086.13     1012.97     49.03 o 
  -6  -1   9       53.66       27.23     13.27 o 
  -5  -1   9      758.51      780.93     44.64 o 
  -2  -1   9      667.35      648.84     32.73 o 
  -1  -1   9     1794.17     1877.89     34.94 o 
   0  -1   9      476.52      465.26     23.05 o 
   1  -1   9     5457.07     5522.25     81.06 o 
   2  -1   9      118.58      123.10     17.66 o 
   3  -1   9      907.25      889.89     31.27 o 
   4  -1   9        2.75        5.37      9.11 o 
   5  -1   9        0.96       11.91     14.13 o 
   6  -1   9     2692.04     2845.08     97.18 o 
   7  -1   9      756.49      690.67     46.65 o 
   8  -1   9        8.18      -12.57     12.57 o 
   9  -1   9      108.30       94.79     36.67 o 
  10  -1   9       10.58       12.47     28.22 o 
  11  -1   9      357.45      319.26     43.44 o 
 -11   0   9      145.17      151.33     27.22 o 
 -10   0   9     1904.06     1775.21    102.42 o 
  -9   0   9        0.92       -1.07     15.26 o 
  -8   0   9     6279.66     6755.75    178.16 o 
  -7   0   9      469.61      448.95     56.92 o 
  -6   0   9     3183.47     3238.58     97.89 o 
  -5   0   9      660.29      684.45     39.42 o 
  -4   0   9     4737.54     4516.04    155.88 o 
  -3   0   9    22392.67    24211.36    678.79 o 
  -2   0   9     4223.47     4303.11     77.52 o 
  -1   0   9      511.30      490.47     17.86 o 
   0   0   9     1597.55     1761.93     56.10 o 
   1   0   9    10188.42    10881.48    137.04 o 
   2   0   9     3143.74     3086.91     56.45 o 
   3   0   9    10077.22    10461.43    181.59 o 
   4   0   9      831.44      878.09     41.04 o 
   5   0   9       52.06       53.60     22.87 o 
   6   0   9     3394.71     3422.14    123.74 o 
   7   0   9       17.62        3.14     14.87 o 
   8   0   9     2354.55     2438.41     82.00 o 
   9   0   9       47.59       24.31     19.84 o 
  10   0   9       12.46       15.74     37.70 o 
  11   0   9      505.94      607.48    119.00 o 
 -11   1   9     1055.56     1061.65     61.97 o 
 -10   1   9      155.60      150.82     24.20 o 
  -9   1   9     1120.71     1113.94     74.86 o 
  -8   1   9     3740.69     3733.57    135.74 o 
  -7   1   9     1677.51     1518.15     60.75 o 
  -6   1   9      971.65     1023.05     98.19 o 
  -5   1   9     4248.06     4354.64    121.23 o 
  -4   1   9        0.90       24.08      9.20 o 
  -3   1   9    10512.09    10964.73    287.80 o 
  -2   1   9       94.15       93.03      9.31 o 
  -1   1   9    10356.87    10442.10    152.18 o 
   0   1   9       27.27       20.89      5.86 o 
   1   1   9        3.08        9.74      8.40 o 
   2   1   9    14537.41    14877.72    209.81 o 
   3   1   9      876.15      991.10     38.91 o 
   4   1   9     2293.26     2369.27     64.50 o 
   5   1   9       42.59       59.62     15.27 o 
   6   1   9      636.21      610.24     38.40 o 
   7   1   9     3671.23     3503.34    107.88 o 
   8   1   9     1371.14     1467.02     82.45 o 
   9   1   9      221.34      267.20     37.48 o 
  10   1   9      194.56      100.64     42.07 o 
  11   1   9       22.74        1.08     33.19 o 
 -11   2   9       21.53       35.14     23.16 o 
 -10   2   9      251.28      299.98     34.78 o 
  -9   2   9      727.50      792.81     57.27 o 
  -8   2   9       17.43       24.12     23.78 o 
  -7   2   9     5516.73     5593.33    153.07 o 
  -6   2   9      850.53      850.59     46.27 o 
  -5   2   9     2250.78     2201.52     75.95 o 
  -4   2   9     2241.59     2212.35     58.71 o 
  -3   2   9     2328.84     2524.59     96.02 o 
  -2   2   9    17261.54    17412.32    297.43 o 
  -1   2   9    10466.26    10733.40    153.89 o 
   0   2   9     1496.46     1637.76     48.86 o 
   1   2   9     1195.10     1204.42     29.74 o 
   2   2   9     1691.38     1822.54     43.17 o 
   3   2   9     3940.32     4254.49     81.68 o 
   4   2   9     1774.53     1933.19     86.87 o 
   5   2   9     2650.20     2620.61     95.36 o 
   6   2   9       12.59       32.79     14.09 o 
   7   2   9     1373.03     1459.59     81.56 o 
   8   2   9     1469.41     1577.26     76.90 o 
   9   2   9     3924.97     4100.61    207.79 o 
  10   2   9       76.08      112.92     39.85 o 
 -11   3   9     2043.00     2065.42    105.46 o 
 -10   3   9      860.73      810.51     85.50 o 
  -9   3   9       67.06       77.87     23.19 o 
  -8   3   9     1414.00     1313.92    145.55 o 
  -7   3   9      814.63      683.99     48.25 o 
  -6   3   9     2348.00     2222.18    157.65 o 
  -5   3   9     3411.58     3408.70    234.75 o 
  -4   3   9      747.76      743.96     37.08 o 
  -3   3   9     1974.14     1857.97     60.69 o 
  -2   3   9    13980.18    13839.23    242.53 o 
  -1   3   9     6315.23     6321.40     98.43 o 
   0   3   9    12786.63    13090.58    188.02 o 
   1   3   9      229.31      237.31     14.42 o 
   2   3   9      936.22      950.91     30.30 o 
   3   3   9     5162.43     5368.25     99.04 o 
   4   3   9       21.63       12.66     11.44 o 
   5   3   9    12102.53    12459.64    477.45 o 
   6   3   9        0.12       -7.55     15.54 o 
   7   3   9      150.86      138.40     26.98 o 
   8   3   9     2191.70     2107.70     82.15 o 
   9   3   9      202.48      214.57     53.21 o 
  10   3   9     2260.49     2227.43    146.99 o 
 -11   4   9      847.73      826.62     65.70 o 
 -10   4   9       95.21       59.88     37.33 o 
  -9   4   9      652.53      658.40    188.65 o 
  -8   4   9        9.68       20.10     35.37 o 
  -7   4   9       31.13       20.17     19.41 o 
  -6   4   9     7278.81     7379.60    227.88 o 
  -5   4   9      258.79      250.65     27.49 o 
  -4   4   9      331.49      365.40     28.36 o 
  -3   4   9      689.41      750.37     70.85 o 
  -2   4   9     1201.09     1154.49     36.49 o 
  -1   4   9    10632.04    11251.04    163.45 o 
   0   4   9     1014.11     1056.29     31.04 o 
   1   4   9     7519.51     7609.08    111.09 o 
   2   4   9       36.12       47.93     10.99 o 
   3   4   9        0.67       10.04     10.10 o 
   4   4   9     4277.81     4437.15     93.94 o 
   5   4   9     5380.73     5565.57    192.49 o 
   6   4   9      457.35      497.41     96.51 o 
   7   4   9      327.17      416.85     41.74 o 
   8   4   9      147.17      184.45     31.81 o 
   9   4   9      914.33      853.74     99.66 o 
  10   4   9     1255.42     1264.67    122.76 o 
 -11   5   9      362.87      371.38     52.99 o 
 -10   5   9      638.60      662.53    110.11 o 
  -9   5   9      889.63      902.08    126.57 o 
  -8   5   9       10.53      -12.76     18.12 o 
  -7   5   9      201.34      220.06     73.32 o 
  -6   5   9        4.26       -5.98     18.56 o 
  -5   5   9     1501.09     1532.62     53.33 o 
  -4   5   9     1361.80     1422.55     53.94 o 
  -3   5   9     1118.93     1187.45     49.68 o 
  -2   5   9      457.99      496.17     60.70 o 
  -1   5   9      168.75      160.79     14.53 o 
   0   5   9     5859.55     6176.77    102.10 o 
   1   5   9     2374.26     2503.97     99.50 o 
   2   5   9       70.22       51.48     13.34 o 
   3   5   9       22.94       14.02     10.79 o 
   4   5   9      465.18      491.56     27.90 o 
   5   5   9      861.31      974.96     66.47 o 
   6   5   9     1612.44     1624.34    196.39 o 
   7   5   9        2.81       -7.16     17.78 o 
   8   5   9        2.61       25.73     21.46 o 
   9   5   9      184.63      149.61     49.42 o 
  10   5   9      212.54      282.42     65.04 o 
 -10   6   9       30.42       57.12     31.99 o 
  -9   6   9      183.74      208.47     38.45 o 
  -8   6   9       80.09       90.13     29.86 o 
  -7   6   9      971.46     1109.04     71.27 o 
  -6   6   9     1004.81     1083.43     69.43 o 
  -5   6   9      115.23       87.98     18.57 o 
  -4   6   9      250.54      284.36     33.58 o 
  -3   6   9     3026.06     2941.99     90.36 o 
  -2   6   9     1088.85     1113.75     38.61 o 
  -1   6   9     1594.68     1692.82     44.12 o 
   0   6   9      391.46      399.01     28.22 o 
   1   6   9      101.32       82.18     14.78 o 
   2   6   9      327.90      371.64     26.58 o 
   3   6   9      132.12      150.78     19.11 o 
   4   6   9       30.10       12.27     12.32 o 
   5   6   9      648.54      579.46     43.02 o 
   6   6   9      212.07      186.13     72.61 o 
   7   6   9      578.57      496.62     49.45 o 
   8   6   9      410.64      441.83     45.74 o 
   9   6   9       22.29       17.75     18.99 o 
 -10   7   9      858.16      903.76     88.28 o 
  -9   7   9        1.37       -5.17     26.14 o 
  -8   7   9      189.71      182.17     38.48 o 
  -7   7   9      797.87      849.17     71.38 o 
  -6   7   9      825.86      774.44     67.37 o 
  -5   7   9      898.56      841.19     91.28 o 
  -4   7   9      523.10      567.96     46.50 o 
  -3   7   9      147.37      153.17     54.42 o 
  -2   7   9      231.07      263.36     21.87 o 
  -1   7   9     1973.66     1978.11    101.38 o 
   0   7   9     1634.85     1705.60     48.13 o 
   1   7   9        0.51      -11.29     11.29 o 
   2   7   9      368.17      355.69     26.60 o 
   3   7   9      578.49      555.53     32.61 o 
   4   7   9       17.83       22.71     14.47 o 
   5   7   9      360.92      358.02     36.41 o 
   6   7   9      436.72      421.36     48.65 o 
   7   7   9      654.55      642.78     57.59 o 
   8   7   9       75.24       49.49     26.24 o 
   9   7   9       84.56       71.87     61.94 o 
  -9   8   9      937.67      981.85     96.08 o 
  -8   8   9      175.18      216.69     66.62 o 
  -7   8   9       51.28       24.41     24.44 o 
  -6   8   9     2459.22     2243.35    231.90 o 
  -5   8   9      133.04      108.11     22.45 o 
  -4   8   9     6498.90     6589.35    253.37 o 
  -3   8   9      162.59      149.78     26.09 o 
  -2   8   9       40.24       41.72     14.70 o 
  -1   8   9     2722.66     2847.10     59.50 o 
   0   8   9      721.66      773.15     46.05 o 
   1   8   9     1365.87     1388.25     46.40 o 
   2   8   9      730.35      773.05     38.87 o 
   3   8   9      669.04      675.32     56.66 o 
   4   8   9      804.10      801.17     39.42 o 
   5   8   9     1621.37     1505.77     82.55 o 
   6   8   9       77.09       64.27     27.65 o 
   7   8   9      656.39      603.73     58.32 o 
   8   8   9       98.71       85.75     30.04 o 
  -9   9   9      847.59      905.58     97.93 o 
  -8   9   9      563.60      541.00     69.22 o 
  -7   9   9       27.69       44.21     28.26 o 
  -6   9   9     1414.95     1418.28     53.29 o 
  -5   9   9     1788.21     1787.29    102.10 o 
  -4   9   9     3005.38     3140.46    102.15 o 
  -3   9   9     1217.04     1182.98     62.30 o 
  -2   9   9      642.59      598.88     70.68 o 
  -1   9   9      636.61      604.30     31.17 o 
   0   9   9      159.87      146.09     19.86 o 
   1   9   9     4145.56     3969.80     88.40 o 
   2   9   9        0.72       -4.54     15.02 o 
   3   9   9       39.17       21.64     15.75 o 
   4   9   9      547.23      596.20     35.85 o 
   5   9   9        3.31       40.97     28.65 o 
   6   9   9     1865.40     1793.35    126.00 o 
   7   9   9      221.01      228.19     56.61 o 
   8   9   9      322.01      382.72     49.93 o 
  -8  10   9     2382.67     2422.91    152.62 o 
  -7  10   9      160.03      181.33     42.29 o 
  -6  10   9      123.58      142.16     23.14 o 
  -5  10   9     3003.81     3098.69    103.47 o 
  -4  10   9      167.11      164.83     43.59 o 
  -3  10   9     5557.01     5524.18    156.99 o 
  -2  10   9       11.79       29.71     22.05 o 
  -1  10   9      198.64      234.46     21.95 o 
   0  10   9     2598.20     2541.09     66.49 o 
   1  10   9      363.66      339.90     32.08 o 
   2  10   9     4551.95     4410.49    109.61 o 
   3  10   9      131.95      129.61     22.33 o 
   4  10   9      155.77      169.68     23.41 o 
   5  10   9     1995.57     2169.98    104.87 o 
   6  10   9      382.16      441.28     75.86 o 
   7  10   9     2216.24     2414.06    151.56 o 
  -8  11   9      185.27      253.29     61.12 o 
  -7  11   9      659.65      531.34     80.14 o 
  -6  11   9       49.36       53.64     35.72 o 
  -5  11   9      145.50      131.94     28.75 o 
  -4  11   9     3702.54     3837.48    159.65 o 
  -3  11   9     1643.24     1752.53     86.61 o 
  -2  11   9     4073.21     4037.30    165.45 o 
  -1  11   9       44.49       27.53     18.61 o 
   0  11   9     1096.40     1150.63     47.58 o 
   1  11   9     2101.06     2179.09     71.06 o 
   2  11   9     4797.09     4860.02    119.58 o 
   3  11   9      263.28      252.68     28.13 o 
   4  11   9     1169.74     1108.21     69.09 o 
   5  11   9      393.45      370.81     53.13 o 
   6  11   9      235.73      177.76     59.28 o 
  -7  12   9     1571.82     1678.68    134.76 o 
  -6  12   9        3.47       11.40     20.58 o 
  -5  12   9       54.03       89.63     29.14 o 
  -4  12   9      340.33      375.39     48.89 o 
  -3  12   9      389.44      372.12     64.81 o 
  -2  12   9      952.92      954.28     88.12 o 
  -1  12   9        0.34       -7.20     18.11 o 
   0  12   9      294.51      332.85     39.15 o 
   1  12   9     1137.01     1181.74     58.93 o 
   2  12   9       93.44       82.69     24.00 o 
   3  12   9     3013.94     2856.18     79.20 o 
   4  12   9      291.17      346.33     50.57 o 
   5  12   9      161.10      156.95     42.53 o 
   6  12   9      353.15      321.66     72.15 o 
  -6  13   9     1594.07     1669.92    139.41 o 
  -5  13   9      258.11      285.21     43.97 o 
  -4  13   9       20.84        3.56     36.95 o 
  -3  13   9      249.56      116.07     46.76 o 
  -2  13   9      115.48      143.31     47.41 o 
  -1  13   9      717.77      835.75     61.61 o 
   0  13   9      361.34      378.04     31.56 o 
   1  13   9       35.08       34.58     29.40 o 
   2  13   9      673.57      710.01     62.38 o 
   3  13   9      102.83       85.30     34.11 o 
   4  13   9      682.24      682.39    101.67 o 
  -5  14   9       84.20       86.92     47.38 o 
  -4  14   9      301.81      218.25     59.18 o 
  -3  14   9       10.03       -6.08     37.97 o 
  -2  14   9      228.32      310.20     69.21 o 
  -1  14   9      955.29     1213.77     89.69 o 
   0  14   9        1.43       -2.92     24.14 o 
   1  14   9       81.79       59.70     32.97 o 
   2  14   9        3.46       44.74     32.22 o 
   3  14   9      173.75      168.34     42.50 o 
  -2  15   9        6.19       10.65     45.48 o 
  -1  15   9      130.12      134.35     72.24 o 
   0  15   9      205.47      180.67     34.56 o 
   1  15   9      321.64      307.91     48.19 o 
  -1 -20  10       66.67       72.95     35.28 o 
   0 -20  10      122.69      131.16     89.84 o 
   1 -20  10     1076.35      974.60     72.66 o 
   2 -20  10        2.72        4.69     25.59 o 
  -4 -19  10      118.59      139.59     60.58 o 
  -3 -19  10       50.04       81.40     56.04 o 
  -2 -19  10       32.23       44.45     25.44 o 
  -1 -19  10       92.93       41.74     44.05 o 
   0 -19  10      287.11      243.35     42.95 o 
   1 -19  10       55.89        4.13     54.38 o 
   2 -19  10      850.85      880.43     57.74 o 
   3 -19  10      171.44      201.71     57.55 o 
   4 -19  10       30.82      119.35     55.86 o 
  -5 -18  10      781.49      764.29    102.73 o 
  -4 -18  10        5.15       -6.83     45.50 o 
  -3 -18  10       16.08      -14.62     38.52 o 
  -2 -18  10      120.93       82.35     22.98 o 
  -1 -18  10      388.52      314.83     40.95 o 
   0 -18  10     1124.54     1156.75    177.47 o 
   1 -18  10      873.60      838.15     66.88 o 
   2 -18  10       90.35      132.26     29.67 o 
   3 -18  10       11.07       -2.90     32.33 o 
   4 -18  10      515.66      542.03     87.04 o 
   5 -18  10      696.98      742.45     69.12 o 
  -6 -17  10      793.64      827.83     95.34 o 
  -5 -17  10       59.82       94.02     50.18 o 
  -4 -17  10     1705.46     1867.29     91.69 o 
  -3 -17  10      142.71      141.64     35.81 o 
  -2 -17  10       17.26       21.84     22.09 o 
  -1 -17  10      686.66      708.31     58.78 o 
   0 -17  10      762.58      749.89     63.83 o 
   1 -17  10     1101.32     1045.80     73.36 o 
   2 -17  10     1210.22     1176.00     62.16 o 
   3 -17  10        7.11        3.71     19.74 o 
   4 -17  10      170.28       80.94     47.31 o 
   5 -17  10       38.47       20.93     28.59 o 
   6 -17  10      793.66      930.70    100.35 o 
  -7 -16  10       35.45       76.46     59.49 o 
  -6 -16  10      586.58      627.98     61.65 o 
  -5 -16  10      727.49      752.70     61.80 o 
  -4 -16  10     1276.08     1169.17     95.76 o 
  -3 -16  10      829.31      725.88     89.43 o 
  -2 -16  10     1399.03     1330.37     53.78 o 
  -1 -16  10      801.23      906.21     57.54 o 
   0 -16  10      980.88      941.91     73.42 o 
   1 -16  10     3736.79     3775.52    132.80 o 
   2 -16  10       20.05       11.56     21.37 o 
   3 -16  10     2104.83     2220.51     86.62 o 
   4 -16  10        0.21       28.69     40.61 o 
   5 -16  10        3.15      -18.25     23.68 o 
   6 -16  10      795.86      950.71     99.03 o 
   7 -16  10        0.99        3.63     27.57 o 
  -8 -15  10     2204.88     2235.88    164.41 o 
  -7 -15  10      127.14      122.59     31.75 o 
  -6 -15  10      524.13      511.88     84.20 o 
  -5 -15  10      661.41      664.37     69.89 o 
  -4 -15  10        1.05        5.62     21.51 o 
  -3 -15  10     5947.74     6047.74    211.89 o 
  -2 -15  10      304.97      237.20     26.57 o 
  -1 -15  10      498.60      490.81     45.23 o 
   0 -15  10      656.30      602.20     48.05 o 
   1 -15  10        3.82      -12.76     30.52 o 
   2 -15  10     4575.13     4742.85    126.82 o 
   3 -15  10      653.47      679.74     46.05 o 
   4 -15  10     3130.51     3304.46    182.93 o 
   5 -15  10       68.24       76.31     24.91 o 
   6 -15  10      382.15      379.89     49.44 o 
   7 -15  10     1200.68     1192.07     75.22 o 
   8 -15  10     1008.79     1012.61     58.75 o 
  -8 -14  10       22.09       48.51     42.49 o 
  -7 -14  10     3255.06     3392.27    107.97 o 
  -6 -14  10      423.60      442.13     44.48 o 
  -5 -14  10     1288.46     1436.29     72.03 o 
  -4 -14  10      656.71      700.89     55.60 o 
  -3 -14  10     1773.62     1820.01     53.11 o 
  -2 -14  10     3939.02     4007.89    113.65 o 
  -1 -14  10     3381.01     3572.18     82.88 o 
   0 -14  10      149.38      138.32     23.04 o 
   1 -14  10      483.58      532.31     63.44 o 
   2 -14  10     1269.64     1145.28     66.91 o 
   3 -14  10     2538.42     2507.71    181.18 o 
   4 -14  10     2182.49     2103.22    137.83 o 
   5 -14  10     1187.45     1237.43     68.15 o 
   6 -14  10        0.21      -16.87     23.24 o 
   7 -14  10     2720.35     2808.52    177.02 o 
   8 -14  10       19.97       25.35     31.40 o 
  -9 -13  10       41.73       39.77     39.83 o 
  -8 -13  10      926.76      833.43    102.07 o 
  -7 -13  10     3800.96     3812.30    111.72 o 
  -6 -13  10      640.99      657.60     87.38 o 
  -5 -13  10      177.86      204.74     34.79 o 
  -4 -13  10     1065.41     1005.38     63.50 o 
  -3 -13  10       22.92       31.71     13.65 o 
  -2 -13  10     5398.42     5708.89    103.79 o 
  -1 -13  10       11.66       -4.33     13.45 o 
   0 -13  10     3517.58     3682.03     93.77 o 
   1 -13  10       61.69       52.17     30.11 o 
   2 -13  10       77.66       57.14     20.32 o 
   3 -13  10     6235.12     6081.53    144.71 o 
   4 -13  10      295.06      335.85     36.31 o 
   5 -13  10     1470.26     1596.71     83.50 o 
   6 -13  10      259.72      259.32     52.67 o 
   7 -13  10      465.91      475.08     77.64 o 
   8 -13  10     2324.52     2493.69     92.44 o 
   9 -13  10     1482.74     1634.11    137.87 o 
  -9 -12  10      167.52      242.49     58.02 o 
  -8 -12  10      294.13      274.46     49.30 o 
  -7 -12  10       28.60       43.86     27.87 o 
  -6 -12  10      365.78      377.02     37.12 o 
  -5 -12  10      531.11      447.28     73.30 o 
  -4 -12  10      545.55      518.15     45.29 o 
  -3 -12  10      660.11      657.14     34.76 o 
  -2 -12  10      219.91      201.50     19.60 o 
  -1 -12  10     6388.15     6500.35    121.00 o 
   0 -12  10      991.50      977.04     46.13 o 
   1 -12  10      124.00      111.22     19.56 o 
   2 -12  10        3.48       21.95     16.88 o 
   3 -12  10     3494.71     3490.93     84.95 o 
   4 -12  10      583.56      575.13     29.51 o 
   5 -12  10     1198.27     1193.54     73.05 o 
   6 -12  10       78.50       66.57     26.08 o 
   7 -12  10        4.32       32.61     22.21 o 
   8 -12  10     1049.65     1023.37     55.07 o 
   9 -12  10      183.68      276.32     66.21 o 
 -10 -11  10      584.07      562.54     83.16 o 
  -9 -11  10      322.50      172.20     50.26 o 
  -8 -11  10      164.87      163.87     38.39 o 
  -7 -11  10      126.68      106.49     33.46 o 
  -6 -11  10       60.76       43.33     18.54 o 
  -5 -11  10        1.27       -1.64     14.90 o 
  -4 -11  10      105.24      126.40     24.58 o 
  -3 -11  10       99.28       83.03     13.21 o 
  -2 -11  10     2496.55     2483.77     55.56 o 
  -1 -11  10     1174.60     1326.67     38.69 o 
   0 -11  10     1139.68     1175.06     46.48 o 
   1 -11  10     3435.18     3588.94     87.44 o 
   2 -11  10       60.12       49.78     18.40 o 
   3 -11  10       90.41      110.37     18.24 o 
   4 -11  10     3498.96     3278.95     75.51 o 
   5 -11  10      449.54      412.79     45.57 o 
   6 -11  10     1283.54     1332.44    144.08 o 
   7 -11  10      161.72      209.42     32.91 o 
   8 -11  10       50.83       65.10     19.33 o 
   9 -11  10     1796.43     2165.24    152.84 o 
  10 -11  10       68.62       80.13     47.61 o 
 -10 -10  10       35.31       67.43     40.99 o 
  -9 -10  10      205.70      264.69     46.74 o 
  -8 -10  10        3.21        0.33     22.88 o 
  -7 -10  10       24.62       38.62     31.47 o 
  -6 -10  10      239.50      225.33     25.56 o 
  -5 -10  10      699.83      729.37     46.59 o 
  -4 -10  10      706.12      773.44     49.27 o 
  -3 -10  10      313.78      358.82     28.91 o 
  -2 -10  10      395.96      410.87     23.29 o 
  -1 -10  10     1058.94     1077.96     38.52 o 
   0 -10  10     3703.15     4013.72     93.04 o 
   1 -10  10     1310.57     1389.67     53.39 o 
   2 -10  10       45.23       49.54     14.50 o 
   3 -10  10      109.58      122.62     19.04 o 
   4 -10  10       21.65       45.24     13.19 o 
   5 -10  10     2182.70     2034.77     87.51 o 
   6 -10  10     2560.05     2586.93    102.03 o 
   7 -10  10        3.40       13.86     20.20 o 
   8 -10  10      259.92      275.49     28.50 o 
   9 -10  10      138.18       83.71     44.67 o 
  10 -10  10      366.28      262.47     63.80 o 
 -10  -9  10      342.48      306.31     57.20 o 
  -9  -9  10       36.64       61.04     29.73 o 
  -8  -9  10      333.36      392.35     51.36 o 
  -7  -9  10     3047.49     2968.97    125.88 o 
  -6  -9  10      183.78      158.33     20.12 o 
  -5  -9  10     1812.60     1898.24     81.56 o 
  -4  -9  10      307.77      319.65     30.48 o 
  -3  -9  10     1196.72     1292.30     54.97 o 
  -2  -9  10     3320.42     3465.33     65.92 o 
  -1  -9  10      261.14      279.98     29.72 o 
   0  -9  10     3143.47     3349.67     66.12 o 
   1  -9  10      691.99      742.04     30.12 o 
   2  -9  10      126.96      157.80     18.79 o 
   3  -9  10     1918.82     2018.95     67.67 o 
   4  -9  10      332.92      311.48     23.14 o 
   5  -9  10      122.95      119.63     28.07 o 
   6  -9  10      716.31      753.93     55.75 o 
   7  -9  10      520.36      469.57     72.63 o 
   8  -9  10      581.91      579.06     37.47 o 
   9  -9  10      154.81      121.03     45.42 o 
  10  -9  10      138.46      133.71     50.21 o 
 -11  -8  10     1865.18     1673.39    113.31 o 
 -10  -8  10      114.30       78.11     38.25 o 
  -9  -8  10      572.13      586.20     59.87 o 
  -8  -8  10      740.51      738.87     67.96 o 
  -7  -8  10      305.94      266.37     39.17 o 
  -6  -8  10     8422.44     8329.22    257.46 o 
  -5  -8  10     2060.86     2131.24     69.27 o 
  -4  -8  10      229.86      237.07     25.61 o 
  -3  -8  10       10.00       22.87     20.56 o 
  -2  -8  10      139.35      136.23     13.75 o 
  -1  -8  10    10067.91    10091.67    166.76 o 
   0  -8  10    12251.69    12631.44    185.70 o 
   1  -8  10      633.98      667.80     28.10 o 
   2  -8  10      164.03      165.84     16.86 o 
   3  -8  10      898.83      890.83     37.00 o 
   4  -8  10      414.63      425.17     25.46 o 
   5  -8  10     5620.79     6024.58    196.92 o 
   6  -8  10      169.09      144.56     26.86 o 
   7  -8  10        0.38       22.80     18.03 o 
   8  -8  10       31.07        9.76     15.50 o 
   9  -8  10      286.48      319.00     63.20 o 
  10  -8  10     1045.17      999.61    109.01 o 
 -11  -7  10      864.94      899.32     87.36 o 
 -10  -7  10     2343.66     2350.42    113.41 o 
  -9  -7  10     1240.11     1322.58    148.79 o 
  -8  -7  10      239.95      149.38     31.10 o 
  -7  -7  10     1057.23     1143.29     69.39 o 
  -6  -7  10     5787.67     5856.81    190.35 o 
  -5  -7  10     1081.72     1123.93     44.65 o 
  -4  -7  10     9428.73     9493.39    212.76 o 
  -3  -7  10        1.27        1.54     11.93 o 
  -2  -7  10      609.90      643.47     24.71 o 
  -1  -7  10     4438.79     4396.85     96.22 o 
   0  -7  10     6164.01     6166.72    100.57 o 
   1  -7  10    10366.64    10708.90    138.51 o 
   2  -7  10      282.09      287.54     20.74 o 
   3  -7  10      123.03      151.95     17.38 o 
   4  -7  10     6786.02     7069.29    150.96 o 
   5  -7  10       88.14      128.26     25.78 o 
   6  -7  10     6348.90     6341.17    183.99 o 
   7  -7  10      490.76      417.78     55.87 o 
   8  -7  10      111.94      112.37     20.30 o 
   9  -7  10      491.38      406.95     69.34 o 
  10  -7  10      252.29      230.19     55.07 o 
 -11  -6  10      122.50      190.54     44.48 o 
 -10  -6  10     3900.85     4069.96    154.94 o 
  -9  -6  10      309.22      336.49     42.66 o 
  -8  -6  10     1582.35     1533.04     80.42 o 
  -7  -6  10       46.71       44.81     19.92 o 
  -6  -6  10       61.71       69.78     22.54 o 
  -5  -6  10    13161.01    13313.89    280.98 o 
  -4  -6  10      132.93      121.29     17.83 o 
  -3  -6  10     6521.48     6861.22    163.06 o 
  -2  -6  10      351.54      339.53     17.65 o 
  -1  -6  10     1117.04     1164.01     39.19 o 
   0  -6  10     8675.86     8821.88    128.88 o 
   1  -6  10      425.13      423.00     18.47 o 
   2  -6  10     8365.39     8377.10    194.92 o 
   3  -6  10       15.01       13.54     14.25 o 
   4  -6  10     2513.29     2526.28     71.71 o 
   5  -6  10     4232.69     4299.13    135.65 o 
   6  -6  10     6363.86     6669.16    190.54 o 
   7  -6  10     2175.74     2352.63    111.74 o 
   8  -6  10      890.76      995.34     46.82 o 
   9  -6  10     1039.84     1087.50    108.53 o 
  10  -6  10      188.27      218.38     54.76 o 
  11  -6  10     1535.53     1632.72    124.43 o 
 -11  -5  10      334.51      245.17     46.04 o 
 -10  -5  10       20.24       61.77     23.33 o 
  -9  -5  10     2227.43     2451.76    140.06 o 
  -8  -5  10     4662.75     4937.99    167.87 o 
  -7  -5  10      866.89      906.76     56.95 o 
  -6  -5  10      718.60      702.34     49.13 o 
  -5  -5  10     2983.27     2910.04     75.95 o 
  -4  -5  10     6457.49     6537.89    151.73 o 
  -3  -5  10     1882.34     1756.60     57.86 o 
  -2  -5  10     5740.92     5824.22     99.48 o 
  -1  -5  10     3501.95     3494.94     78.63 o 
   0  -5  10     8221.89     8486.03    118.66 o 
   1  -5  10     1186.04     1222.83     43.07 o 
   2  -5  10    15130.10    15475.88    234.54 o 
   3  -5  10        5.10        8.08     16.48 o 
   4  -5  10      301.63      260.42     20.23 o 
   5  -5  10     5397.02     5497.16    162.05 o 
   6  -5  10       80.49       36.70     19.76 o 
   7  -5  10     3274.00     3388.28    111.23 o 
   8  -5  10       51.98       21.51     18.55 o 
   9  -5  10     1319.21     1598.47    116.18 o 
  10  -5  10      348.91      331.95     63.36 o 
  11  -5  10       64.46       70.12     40.88 o 
 -11  -4  10       45.82       54.45     28.76 o 
 -10  -4  10        2.74       28.14     27.82 o 
  -9  -4  10     1454.02     1469.74     91.22 o 
  -8  -4  10      694.91      731.91     51.60 o 
  -7  -4  10     2592.78     2659.86    103.64 o 
  -6  -4  10      521.19      500.06     43.50 o 
  -5  -4  10      153.37      159.94     25.61 o 
  -4  -4  10     1353.75     1345.25     53.50 o 
  -3  -4  10      773.79      817.29     48.12 o 
  -2  -4  10    19257.42    20100.93    299.95 o 
  -1  -4  10      334.31      310.00     18.26 o 
   0  -4  10       66.23       76.74     10.61 o 
   1  -4  10     5157.32     5223.65     74.47 o 
   2  -4  10     4962.15     5276.62     93.58 o 
   3  -4  10     6209.36     6346.78    120.12 o 
   4  -4  10      990.83     1063.61     37.73 o 
   5  -4  10      321.92      312.77     35.93 o 
   6  -4  10     2921.27     2960.57    101.92 o 
   7  -4  10     1144.54     1239.54     81.75 o 
   8  -4  10     2523.85     2540.41    114.48 o 
   9  -4  10     1181.79     1225.35     99.01 o 
  10  -4  10      490.08      427.60     69.47 o 
  11  -4  10      218.51      207.90     55.30 o 
 -11  -3  10      153.24      209.87     37.84 o 
 -10  -3  10       14.60       18.36     18.57 o 
  -9  -3  10      250.69      283.38     61.75 o 
  -8  -3  10     1703.35     1688.91     78.67 o 
  -7  -3  10      354.66      321.66     32.21 o 
  -6  -3  10      359.55      451.76     64.02 o 
  -5  -3  10       72.80      102.31     22.04 o 
  -4  -3  10       47.16       54.85     12.85 o 
  -3  -3  10     6524.21     6955.15    205.29 o 
  -2  -3  10     2088.25     2280.81     44.37 o 
  -1  -3  10     1891.29     1952.68     41.41 o 
   0  -3  10      146.29      171.98     13.59 o 
   1  -3  10     1859.16     1903.24     35.54 o 
   2  -3  10     4246.51     4397.09     74.41 o 
   3  -3  10     9287.60     9735.74    172.10 o 
   4  -3  10      498.01      574.64     29.33 o 
   5  -3  10       63.76       72.39     40.05 o 
   6  -3  10       80.54       32.81     17.31 o 
   7  -3  10      807.57      826.64     49.79 o 
   8  -3  10     6999.61     7002.78    281.44 o 
   9  -3  10      105.53       78.34     36.14 o 
  10  -3  10      737.18      743.79     88.89 o 
  11  -3  10      343.69      369.55     67.77 o 
 -11  -2  10        7.49       28.01     22.15 o 
 -10  -2  10      325.55      264.51     31.78 o 
  -9  -2  10      290.56      300.27     33.08 o 
  -8  -2  10       29.46       30.36     17.37 o 
  -7  -2  10      893.09      833.89     47.28 o 
  -6  -2  10     3315.12     3515.24    107.62 o 
  -5  -2  10       56.29       59.84     17.84 o 
  -4  -2  10      343.19      335.71     22.28 o 
  -3  -2  10      790.08      802.49     42.08 o 
  -2  -2  10      435.17      435.14     19.96 o 
  -1  -2  10     2000.26     1957.14     41.35 o 
   0  -2  10     1509.62     1534.95     35.78 o 
   1  -2  10      338.80      331.15     18.52 o 
   2  -2  10      661.40      662.66     25.06 o 
   3  -2  10        1.24       -1.21     10.13 o 
   4  -2  10    10009.87    10214.98    205.77 o 
   5  -2  10     1853.62     2001.44     78.69 o 
   6  -2  10        6.71        5.24     18.40 o 
   7  -2  10      340.20      332.48     34.68 o 
   8  -2  10       86.60      111.92     23.37 o 
   9  -2  10      633.41      842.43     91.18 o 
  10  -2  10      433.61      486.45     73.22 o 
  11  -2  10      114.58      134.26     47.71 o 
 -11  -1  10      152.93      225.47     33.72 o 
 -10  -1  10      127.97      114.12     24.02 o 
  -9  -1  10     2580.79     2762.72    122.42 o 
  -8  -1  10     2192.42     2243.55    155.46 o 
  -7  -1  10      336.84      329.92     41.96 o 
  -6  -1  10      155.20      206.11     25.63 o 
  -5  -1  10       57.86       35.32     14.65 o 
  -4  -1  10     4283.67     4319.48     96.25 o 
  -3  -1  10     3319.36     3489.94    145.68 o 
  -2  -1  10      280.10      262.26     15.17 o 
  -1  -1  10     1083.70     1122.59     26.41 o 
   0  -1  10      130.52      163.35     14.76 o 
   1  -1  10      689.32      721.29     22.59 o 
   2  -1  10    10495.99    10925.88    159.64 o 
   3  -1  10     1201.98     1262.23     39.29 o 
   4  -1  10      249.67      258.78     21.53 o 
   5  -1  10      306.68      313.95     34.06 o 
   6  -1  10      596.93      599.20     46.17 o 
   7  -1  10     1271.99     1340.11     62.42 o 
   8  -1  10      203.42      209.73     28.09 o 
   9  -1  10        4.93      -16.27     24.74 o 
  10  -1  10        0.64        6.63     22.11 o 
  11  -1  10       50.14       31.48     27.47 o 
 -11   0  10        2.67        0.94     19.50 o 
 -10   0  10       60.97       62.91     21.56 o 
  -9   0  10     2434.07     2374.28    143.55 o 
  -8   0  10       29.80       13.97     16.21 o 
  -7   0  10     5240.06     5449.59    164.69 o 
  -6   0  10      194.55      210.37     25.80 o 
  -5   0  10        2.39       12.26     11.99 o 
  -4   0  10     1946.54     2131.15     57.49 o 
  -3   0  10       36.61       43.68     10.27 o 
  -2   0  10     3981.24     4054.65     76.07 o 
  -1   0  10     2608.99     2520.55     65.39 o 
   0   0  10      603.28      631.88     35.85 o 
   1   0  10     3365.26     3613.48     73.24 o 
   2   0  10      721.03      825.19     25.31 o 
   3   0  10     2770.66     2846.31     59.67 o 
   4   0  10     3177.90     3231.25     81.10 o 
   5   0  10      766.96      829.91     69.01 o 
   6   0  10      315.95      250.16     31.79 o 
   7   0  10      161.42      164.17     27.62 o 
   8   0  10       67.54       59.34     17.65 o 
   9   0  10      192.51      251.31     54.88 o 
  10   0  10      249.94      287.51     41.28 o 
 -11   1  10     1075.51     1032.47     65.43 o 
 -10   1  10       58.90       78.45     24.46 o 
  -9   1  10      172.06      129.30     25.10 o 
  -8   1  10     5977.43     5882.94    162.81 o 
  -7   1  10     1363.98     1322.75     59.21 o 
  -6   1  10      822.68      801.31     45.12 o 
  -5   1  10     1432.07     1313.75     55.58 o 
  -4   1  10      126.47      122.61     15.37 o 
  -3   1  10     2507.25     2546.55     66.72 o 
  -2   1  10     2654.00     2600.79     58.95 o 
  -1   1  10     2105.93     2059.71     41.86 o 
   0   1  10      402.85      423.01     21.05 o 
   1   1  10        6.62       -1.53      6.87 o 
   2   1  10     3981.96     4142.52     73.36 o 
   3   1  10     4673.23     4813.06     88.41 o 
   4   1  10     1948.65     1873.62     58.23 o 
   5   1  10     2708.32     2882.65     84.57 o 
   6   1  10       68.35       68.82     19.10 o 
   7   1  10      178.23      218.74     25.85 o 
   8   1  10      998.35     1045.48     47.94 o 
   9   1  10       10.88       -9.61     26.21 o 
  10   1  10      193.86      212.02     53.59 o 
 -11   2  10     3500.76     3534.39    153.70 o 
 -10   2  10      388.94      363.57     40.48 o 
  -9   2  10        0.02      -11.99     15.69 o 
  -8   2  10      792.22      730.91     45.99 o 
  -7   2  10     1987.20     1979.63     92.79 o 
  -6   2  10    11042.83    10330.82    252.68 o 
  -5   2  10      977.21      936.68     49.92 o 
  -4   2  10     3070.60     3043.65     83.94 o 
  -3   2  10     3249.54     3067.76     86.73 o 
  -2   2  10       25.61       22.83      9.94 o 
  -1   2  10    17510.36    18187.40    251.48 o 
   0   2  10      922.55      973.98     29.19 o 
   1   2  10     2578.28     2615.38     53.42 o 
   2   2  10     2293.27     2425.83     51.56 o 
   3   2  10       66.77       68.49     13.33 o 
   4   2  10     5522.85     5765.22    151.51 o 
   5   2  10     1403.31     1499.92     70.07 o 
   6   2  10     2754.17     2745.73    327.98 o 
   7   2  10      295.98      286.75     35.67 o 
   8   2  10     1529.36     1577.88     70.53 o 
   9   2  10      819.28      714.47     88.40 o 
  10   2  10      976.20      990.71    107.36 o 
 -11   3  10      162.14      126.75     34.46 o 
 -10   3  10     3020.66     2801.45    115.56 o 
  -9   3  10      325.65      297.18     71.93 o 
  -8   3  10       14.21       29.28     19.91 o 
  -7   3  10     2766.19     2768.92    121.29 o 
  -6   3  10      339.20      253.01     39.31 o 
  -5   3  10    15842.37    15605.64    324.75 o 
  -4   3  10      142.39      135.17     18.40 o 
  -3   3  10     1881.16     1858.57     62.87 o 
  -2   3  10     2266.69     2495.24     59.73 o 
  -1   3  10    10937.42    11286.59    164.28 o 
   0   3  10     8555.95     8996.87    136.57 o 
   1   3  10    11139.42    11337.84    167.42 o 
   2   3  10      795.55      860.69     33.03 o 
   3   3  10      235.93      227.27     19.18 o 
   4   3  10     4106.61     4216.16     90.81 o 
   5   3  10      737.75      752.74     70.39 o 
   6   3  10     2704.16     2823.71    106.25 o 
   7   3  10      489.57      531.08     48.20 o 
   8   3  10      104.32      139.97     54.10 o 
   9   3  10     1382.26     1275.46    108.02 o 
  10   3  10        0.06       22.08     35.00 o 
 -11   4  10     1377.73     1607.55     97.94 o 
 -10   4  10     1113.32     1094.94    147.43 o 
  -9   4  10     1013.42     1053.38     68.49 o 
  -8   4  10      266.12      234.32     36.52 o 
  -7   4  10      151.20      123.23     35.33 o 
  -6   4  10     2035.97     2005.73    288.54 o 
  -5   4  10     3010.29     3007.21     83.77 o 
  -4   4  10     1896.29     1870.60     63.74 o 
  -3   4  10     1108.55     1214.44     67.86 o 
  -2   4  10     1873.33     1777.92     48.28 o 
  -1   4  10     1744.57     1730.82     40.34 o 
   0   4  10    14080.57    14956.81    215.00 o 
   1   4  10      348.96      381.00     22.83 o 
   2   4  10     1995.47     1988.37     51.18 o 
   3   4  10      482.55      467.85     27.49 o 
   4   4  10        0.15      -11.40     11.40 o 
   5   4  10     6144.26     6240.18    379.06 o 
   6   4  10      179.14      177.01     53.70 o 
   7   4  10     1374.45     1354.02     70.25 o 
   8   4  10      387.92      408.10     43.34 o 
   9   4  10      121.46      149.80     29.60 o 
  10   4  10     2007.26     1972.13    142.43 o 
 -10   5  10      840.44      787.76     76.58 o 
  -9   5  10     1182.16     1226.19     76.99 o 
  -8   5  10      127.83      112.03     31.39 o 
  -7   5  10        0.33        0.83     30.47 o 
  -6   5  10      681.91      759.22     79.59 o 
  -5   5  10       86.80       52.64     19.51 o 
  -4   5  10     3402.87     3399.45     98.17 o 
  -3   5  10        0.56       -1.64     13.13 o 
  -2   5  10       11.98        9.93     10.27 o 
  -1   5  10     2535.19     2645.01     54.07 o 
   0   5  10     1070.07     1077.86     39.02 o 
   1   5  10     5517.91     5740.24     98.91 o 
   2   5  10      330.33      347.73     24.89 o 
   3   5  10     2509.25     2577.45     75.56 o 
   4   5  10     1101.10     1183.47    109.67 o 
   5   5  10      675.58      698.83     72.04 o 
   6   5  10     1276.87     1219.12     76.88 o 
   7   5  10     2256.76     2204.20    129.93 o 
   8   5  10      430.66      391.90     44.12 o 
   9   5  10      221.53      237.54     30.59 o 
 -10   6  10      310.28      337.43     55.70 o 
  -9   6  10        2.19       15.09     26.80 o 
  -8   6  10      328.75      340.45     47.82 o 
  -7   6  10      729.44      754.84    107.70 o 
  -6   6  10       77.13       40.14     72.83 o 
  -5   6  10      438.96      465.81     34.99 o 
  -4   6  10     1923.78     1808.25     66.97 o 
  -3   6  10      473.32      429.32     37.36 o 
  -2   6  10     1069.57     1119.53     42.12 o 
  -1   6  10      683.15      727.74     42.94 o 
   0   6  10     1129.70     1102.11     47.20 o 
   1   6  10     2491.32     2506.26     62.04 o 
   2   6  10      362.44      373.18     43.24 o 
   3   6  10     3716.77     3802.15     83.18 o 
   4   6  10       36.26       38.75     21.08 o 
   5   6  10       24.83       24.80     24.05 o 
   6   6  10     1375.31     1327.73     74.09 o 
   7   6  10      250.23      278.14     41.91 o 
   8   6  10      506.34      494.32     51.09 o 
   9   6  10       14.96       -5.68     21.29 o 
 -10   7  10      658.96      522.68     70.17 o 
  -9   7  10      121.03       95.90     39.96 o 
  -8   7  10      237.94      221.35     43.10 o 
  -7   7  10      167.28      113.49     32.99 o 
  -6   7  10      125.52       79.27     27.98 o 
  -5   7  10      389.69      380.63     34.57 o 
  -4   7  10      479.12      462.63     52.39 o 
  -3   7  10      926.40     1053.06     74.28 o 
  -2   7  10     1543.06     1573.90     80.17 o 
  -1   7  10        9.31       15.24     14.10 o 
   0   7  10      617.71      561.69     43.80 o 
   1   7  10     1023.85     1040.05     41.34 o 
   2   7  10      904.51      942.72     42.76 o 
   3   7  10      402.91      411.04     29.84 o 
   4   7  10       33.74       41.63     17.31 o 
   5   7  10        3.10      -22.71     22.71 o 
   6   7  10      134.91      173.23     35.87 o 
   7   7  10      686.11      804.42     67.56 o 
   8   7  10      492.34      517.27     72.82 o 
  -9   8  10       10.35       -1.35     30.00 o 
  -8   8  10      305.00      244.16     45.40 o 
  -7   8  10       99.80       98.30     34.44 o 
  -6   8  10      172.60      215.91     42.36 o 
  -5   8  10     1211.52     1300.01     67.94 o 
  -4   8  10      121.86      156.56     26.75 o 
  -3   8  10      455.20      433.12     41.12 o 
  -2   8  10     1040.44     1073.12     41.81 o 
  -1   8  10      948.86      987.61     41.54 o 
   0   8  10      963.07     1047.07     41.24 o 
   1   8  10      281.60      284.75     26.73 o 
   2   8  10      193.22      217.96     24.49 o 
   3   8  10      306.80      267.89     26.72 o 
   4   8  10       72.99       98.31     21.61 o 
   5   8  10      163.47      189.35     46.17 o 
   6   8  10      251.46      235.38     57.61 o 
   7   8  10       36.35       43.55     38.11 o 
   8   8  10      171.17      201.76     40.19 o 
  -9   9  10     3157.06     3471.40    189.21 o 
  -8   9  10      245.96      304.07     59.46 o 
  -7   9  10       11.63       20.03     27.07 o 
  -6   9  10      603.93      554.70     33.99 o 
  -5   9  10        0.83       -9.22     16.96 o 
  -4   9  10     2840.92     3036.44    102.59 o 
  -3   9  10     1838.75     1860.46     83.29 o 
  -2   9  10      356.07      365.69     41.29 o 
  -1   9  10      237.83      235.91     21.80 o 
   0   9  10      368.64      358.18     27.60 o 
   1   9  10     2274.63     2145.28     93.80 o 
   2   9  10     1407.61     1450.00     57.27 o 
   3   9  10       77.17       52.60     19.21 o 
   4   9  10       58.95       56.29     29.38 o 
   5   9  10       81.85       76.70     33.50 o 
   6   9  10      426.54      366.28     69.74 o 
   7   9  10      559.88      568.20     81.35 o 
  -8  10  10     2186.50     2398.91    156.04 o 
  -7  10  10      314.97      367.87     66.14 o 
  -6  10  10      305.64      262.91     28.07 o 
  -5  10  10      495.80      533.47     45.83 o 
  -4  10  10     2850.96     2937.72    139.07 o 
  -3  10  10     1810.30     1916.38     84.15 o 
  -2  10  10     5647.22     5639.29    204.74 o 
  -1  10  10       50.62       20.94     30.32 o 
   0  10  10       16.92       34.62     17.52 o 
   1  10  10     2805.82     2891.62     83.24 o 
   2  10  10        3.20      -18.03     19.11 o 
   3  10  10     1699.41     1711.66     57.99 o 
   4  10  10       54.95       63.49     22.35 o 
   5  10  10       31.25       49.64     32.91 o 
   6  10  10     1150.98     1137.72    116.86 o 
  -7  11  10       13.00      -30.45     30.45 o 
  -6  11  10     1039.50     1091.11     57.31 o 
  -5  11  10      900.98      922.61     62.24 o 
  -4  11  10       13.03       51.71     27.97 o 
  -3  11  10     4893.63     4943.73    151.84 o 
  -2  11  10      131.82      159.79     44.48 o 
  -1  11  10     3480.48     3643.56     96.78 o 
   0  11  10        0.19       10.47     16.67 o 
   1  11  10      384.94      393.91     50.97 o 
   2  11  10     1275.55     1240.72     61.39 o 
   3  11  10     1352.14     1321.05     56.03 o 
   4  11  10      388.89      352.17     33.77 o 
   5  11  10       79.60       94.54     37.81 o 
   6  11  10      157.51      129.09     55.08 o 
  -6  12  10      533.20      544.86     44.49 o 
  -5  12  10       70.64      100.02     31.19 o 
  -4  12  10      203.99      151.70     35.54 o 
  -3  12  10      160.20      134.99     42.96 o 
  -2  12  10     1615.92     1859.32    257.52 o 
  -1  12  10     1364.03     1307.68     58.84 o 
   0  12  10     1667.47     1673.25     56.55 o 
   1  12  10       72.70       54.86     24.18 o 
   2  12  10     1137.75     1111.95     59.59 o 
   3  12  10      308.45      331.95     42.68 o 
   4  12  10     2335.38     2364.44     84.11 o 
   5  12  10      116.16      128.23     55.86 o 
  -5  13  10     1327.03     1311.92     82.18 o 
  -4  13  10       20.87       -3.06     34.83 o 
  -3  13  10       29.23       86.77     47.55 o 
  -2  13  10      920.49      926.77    110.00 o 
  -1  13  10      102.17      153.26     40.32 o 
   0  13  10     2062.63     2145.09     81.74 o 
   1  13  10      144.27      171.52     48.85 o 
   2  13  10        8.07       -8.16     27.93 o 
   3  13  10     1858.68     1869.05     91.83 o 
   4  13  10      167.03      123.37     42.47 o 
  -3  14  10       36.85       53.65     42.91 o 
  -2  14  10        0.28       63.07     45.56 o 
  -1  14  10     1176.49     1345.83    142.41 o 
   0  14  10      919.81      949.31     60.58 o 
   1  14  10      150.48      200.78     41.97 o 
   2  14  10       18.79       46.84     32.84 o 
  -1 -20  11        0.09        0.91     31.61 o 
   0 -20  11      256.94      263.61     64.93 o 
   1 -20  11      972.78      960.34    135.25 o 
  -4 -19  11      148.93      112.26     57.31 o 
  -3 -19  11      392.23      309.70     43.47 o 
  -2 -19  11      773.13      740.18     53.56 o 
  -1 -19  11      105.84       85.51     35.40 o 
   0 -19  11        2.80       25.24     33.03 o 
   1 -19  11      237.14      253.06     57.47 o 
   2 -19  11      166.31      171.59     45.25 o 
   3 -19  11     1300.57     1380.61    101.55 o 
   4 -19  11       37.72       -4.24     40.56 o 
  -5 -18  11      340.08      353.50     76.58 o 
  -4 -18  11       80.40      137.28     57.08 o 
  -3 -18  11       51.50       51.04     28.92 o 
  -2 -18  11        3.36        1.85     19.71 o 
  -1 -18  11      284.71      237.01     33.55 o 
   0 -18  11      202.17      175.49     39.71 o 
   1 -18  11       16.84       -2.88     25.75 o 
   2 -18  11      163.23      132.52     30.33 o 
   3 -18  11       18.50       33.18     68.55 o 
   4 -18  11      299.92      313.67     70.98 o 
   5 -18  11      222.24      240.60     60.68 o 
  -6 -17  11      162.10      107.36     51.09 o 
  -5 -17  11       49.60       57.60     45.71 o 
  -4 -17  11       10.64       12.96     27.52 o 
  -3 -17  11      459.00      533.47     55.13 o 
  -2 -17  11       20.14       14.39     18.95 o 
  -1 -17  11       13.92       22.63     22.12 o 
   0 -17  11       78.95       28.15     29.03 o 
   1 -17  11       47.73       53.77     29.59 o 
   2 -17  11        3.24       11.94     22.10 o 
   3 -17  11      366.28      298.75     33.27 o 
   4 -17  11      512.26      597.85     90.33 o 
   5 -17  11      234.06      118.76     36.43 o 
   6 -17  11        1.74       37.06     42.04 o 
  -7 -16  11      675.53      656.53     56.52 o 
  -6 -16  11       83.16       68.83     33.14 o 
  -5 -16  11        4.01       -4.83     24.40 o 
  -4 -16  11     1325.77     1370.39    104.61 o 
  -3 -16  11      394.65      370.65     77.81 o 
  -2 -16  11      949.80      945.94     46.44 o 
  -1 -16  11        2.56       18.45     20.61 o 
   0 -16  11      405.64      341.89     45.69 o 
   1 -16  11      392.22      343.01     44.55 o 
   2 -16  11     1431.09     1404.08     66.77 o 
   3 -16  11        1.89      -15.24     18.71 o 
   4 -16  11      194.32      197.95     58.23 o 
   5 -16  11      126.74      129.26     88.29 o 
   6 -16  11      391.20      313.44     64.16 o 
   7 -16  11      229.05      290.34     45.85 o 
  -8 -15  11     1220.88     1124.50    127.73 o 
  -7 -15  11     2129.15     2194.74    159.98 o 
  -6 -15  11      776.76      810.16     60.77 o 
  -5 -15  11        5.40       27.77     22.86 o 
  -4 -15  11      326.26      339.47     41.97 o 
  -3 -15  11      651.33      613.14     54.74 o 
  -2 -15  11     3183.97     3263.44     79.90 o 
  -1 -15  11      197.57      233.41     29.35 o 
   0 -15  11        3.07        4.32     27.23 o 
   1 -15  11     2517.24     2388.43     98.48 o 
   2 -15  11      126.47      129.66     34.22 o 
   3 -15  11     4913.60     4887.29    161.36 o 
   4 -15  11      594.73      553.07     59.26 o 
   5 -15  11      372.26      401.55    116.87 o 
   6 -15  11      561.15      494.93    145.27 o 
   7 -15  11        0.36        0.79     26.83 o 
  -8 -14  11     3023.26     3490.41    205.74 o 
  -7 -14  11       41.73       31.36     23.15 o 
  -6 -14  11     2722.90     2886.13    103.00 o 
  -5 -14  11      335.13      378.60     42.65 o 
  -4 -14  11      389.27      400.54     43.40 o 
  -3 -14  11     3681.11     3911.21    107.38 o 
  -2 -14  11     1364.05     1399.01     51.06 o 
  -1 -14  11     4531.29     4442.51    109.12 o 
   0 -14  11       31.18       45.00     19.72 o 
   1 -14  11        1.85       -0.32     17.86 o 
   2 -14  11     4460.94     4437.51    125.27 o 
   3 -14  11     2129.95     2109.13    105.89 o 
   4 -14  11     3780.20     3797.21    208.72 o 
   5 -14  11     1168.20     1084.06    138.70 o 
   6 -14  11      269.30      215.31     39.61 o 
   7 -14  11     1099.16     1178.33     75.32 o 
   8 -14  11     1479.72     1562.24     74.58 o 
  -9 -13  11       82.42       86.76     45.65 o 
  -8 -13  11       69.49       27.53     41.10 o 
  -7 -13  11     3251.86     3285.46     98.53 o 
  -6 -13  11      985.13      962.89     86.46 o 
  -5 -13  11     1600.22     1720.31     74.97 o 
  -4 -13  11      151.39      119.97     31.56 o 
  -3 -13  11     2012.51     1989.67     69.08 o 
  -2 -13  11     1901.55     2033.12     55.40 o 
  -1 -13  11     6842.93     7229.43    152.31 o 
   0 -13  11       40.26       33.22     17.60 o 
   1 -13  11      559.06      562.75     42.47 o 
   2 -13  11      658.15      629.86     43.98 o 
   3 -13  11     1671.95     1681.03     62.95 o 
   4 -13  11     3794.39     3748.14    114.10 o 
   5 -13  11      516.03      546.30     56.59 o 
   6 -13  11     1769.94     1754.82    208.14 o 
   7 -13  11      467.16      482.85     50.84 o 
   8 -13  11       13.04       39.49     24.21 o 
   9 -13  11     2387.87     2801.13    187.79 o 
  -9 -12  11        6.63       12.59     34.08 o 
  -8 -12  11        1.38      -12.42     25.64 o 
  -7 -12  11      718.18      703.41     71.36 o 
  -6 -12  11      805.93      872.33     51.87 o 
  -5 -12  11     5507.88     5830.30    162.26 o 
  -4 -12  11      259.51      240.53     32.63 o 
  -3 -12  11       39.89       33.47     16.55 o 
  -2 -12  11     2686.67     2658.43     61.07 o 
  -1 -12  11       11.15       14.84     15.16 o 
   0 -12  11     7042.17     7479.35    154.38 o 
   1 -12  11      632.83      789.63     47.92 o 
   2 -12  11      403.29      467.14     60.41 o 
   3 -12  11     1627.97     1744.82     62.80 o 
   4 -12  11      181.54      159.15     34.53 o 
   5 -12  11     4726.56     4694.50    160.66 o 
   6 -12  11      499.28      575.63     61.35 o 
   7 -12  11     1337.16     1498.59     76.76 o 
   8 -12  11      885.79      968.90     58.14 o 
   9 -12  11      938.37     1043.98    120.85 o 
 -10 -11  11        0.60      -30.86     30.86 o 
  -9 -11  11     2166.61     1964.13    133.88 o 
  -8 -11  11      192.04      212.28     43.96 o 
  -7 -11  11        5.14       29.40     46.65 o 
  -6 -11  11     1848.80     1819.02     68.94 o 
  -5 -11  11      569.75      657.60     47.00 o 
  -4 -11  11     1700.09     1825.65     72.92 o 
  -3 -11  11      905.61      887.29     45.31 o 
  -2 -11  11      331.19      356.52     22.93 o 
  -1 -11  11     2647.63     2747.70     66.64 o 
   0 -11  11     1183.29     1205.44     75.81 o 
   1 -11  11     5520.57     5346.04    130.63 o 
   2 -11  11     5438.92     5754.92    181.81 o 
   3 -11  11       98.51       94.30     16.37 o 
   4 -11  11      147.54      154.95     23.41 o 
   5 -11  11     2928.41     3123.98    120.15 o 
   6 -11  11     1200.53     1356.56     72.95 o 
   7 -11  11     1832.21     1954.78     87.10 o 
   8 -11  11      436.67      505.74     43.12 o 
   9 -11  11       27.71      112.06     50.34 o 
 -10 -10  11      903.82      896.58     96.42 o 
  -9 -10  11     1019.31     1263.95    187.62 o 
  -8 -10  11      168.39      178.46     37.73 o 
  -7 -10  11       91.66       74.94     29.88 o 
  -6 -10  11       72.70       77.60     17.93 o 
  -5 -10  11      252.77      289.93     30.97 o 
  -4 -10  11     1530.86     1545.27     71.33 o 
  -3 -10  11        4.62       16.18     15.58 o 
  -2 -10  11      493.87      522.51     28.28 o 
  -1 -10  11       44.41       33.00     15.69 o 
   0 -10  11     2066.54     2024.61     66.63 o 
   1 -10  11     5620.81     5900.56    122.30 o 
   2 -10  11       11.76       30.95     13.92 o 
   3 -10  11     1495.76     1470.77     61.25 o 
   4 -10  11       26.55       27.39     14.89 o 
   5 -10  11       40.17       70.44     28.04 o 
   6 -10  11      942.14     1027.74     96.03 o 
   7 -10  11      475.34      478.85     45.79 o 
   8 -10  11       78.42       83.21     23.23 o 
   9 -10  11       97.27       81.92     46.91 o 
  10 -10  11       53.03       49.05     47.21 o 
 -10  -9  11      205.27      285.85     55.97 o 
  -9  -9  11      463.49      425.47     54.10 o 
  -8  -9  11       35.97       87.70     30.35 o 
  -7  -9  11      635.85      576.11     59.12 o 
  -6  -9  11      366.37      363.66     28.00 o 
  -5  -9  11       35.19       28.38     15.46 o 
  -4  -9  11      811.07      849.26     47.97 o 
  -3  -9  11      182.51      195.99     26.28 o 
  -2  -9  11      275.37      307.27     19.71 o 
  -1  -9  11      876.54      889.67     35.22 o 
   0  -9  11     1645.51     1726.07     60.42 o 
   1  -9  11       37.17       78.85     14.39 o 
   2  -9  11     1260.74     1287.55     40.32 o 
   3  -9  11      299.26      339.44     25.76 o 
   4  -9  11      174.09      158.18     18.71 o 
   5  -9  11       63.12       71.78     23.74 o 
   6  -9  11      679.70      694.09     89.08 o 
   7  -9  11      260.98      327.92     39.48 o 
   8  -9  11      349.97      362.88     34.84 o 
   9  -9  11      158.83      127.26     50.81 o 
  10  -9  11      305.14      319.59     69.92 o 
 -11  -8  11      535.84      396.57     64.29 o 
 -10  -8  11     2564.74     2874.90    156.79 o 
  -9  -8  11      292.11      287.44     45.78 o 
  -8  -8  11        8.60        1.72     20.61 o 
  -7  -8  11       91.83       52.92     39.51 o 
  -6  -8  11      101.24      110.93     50.20 o 
  -5  -8  11     3342.86     3318.05     95.32 o 
  -4  -8  11      150.88      159.59     22.40 o 
  -3  -8  11      313.65      273.41     37.21 o 
  -2  -8  11      461.79      459.06     22.85 o 
  -1  -8  11      680.56      639.73     30.25 o 
   0  -8  11     2526.35     2683.62     56.68 o 
   1  -8  11     4403.18     4608.11     82.53 o 
   2  -8  11        8.17        3.84     10.30 o 
   3  -8  11      258.66      246.12     21.95 o 
   4  -8  11      120.30      120.26     24.87 o 
   5  -8  11      354.29      451.70     60.69 o 
   6  -8  11      277.54      249.54     47.13 o 
   7  -8  11     1255.31     1273.48     64.36 o 
   8  -8  11      404.48      376.67     36.63 o 
   9  -8  11        0.63        9.17     33.42 o 
  10  -8  11      556.71      468.72     77.72 o 
 -10  -7  11        6.33        9.64     30.49 o 
  -9  -7  11     1666.90     1762.72    142.28 o 
  -8  -7  11       83.13       45.59     24.59 o 
  -7  -7  11      535.03      494.43     52.38 o 
  -6  -7  11     2128.01     2196.10     97.99 o 
  -5  -7  11     2491.55     2352.65     72.60 o 
  -4  -7  11     1777.28     1865.04     64.40 o 
  -3  -7  11      175.43      206.69     26.00 o 
  -2  -7  11      353.45      388.16     22.06 o 
  -1  -7  11     4170.95     4376.30     84.59 o 
   0  -7  11     3668.11     3930.98     72.30 o 
   1  -7  11     2285.33     2352.34     47.43 o 
   2  -7  11     1423.97     1510.35     73.04 o 
   3  -7  11      642.20      616.44     43.15 o 
   4  -7  11      319.84      351.11     50.34 o 
   5  -7  11     3403.69     3367.41    117.52 o 
   6  -7  11       31.51       35.61     19.93 o 
   7  -7  11     1033.25     1078.20    127.73 o 
   8  -7  11      374.02      324.09     33.70 o 
   9  -7  11      729.17      844.48     98.07 o 
  10  -7  11     1087.14      971.08    106.83 o 
 -11  -6  11      152.94      199.15     46.03 o 
 -10  -6  11      962.19     1053.77     66.26 o 
  -9  -6  11     2093.96     2062.58     98.54 o 
  -8  -6  11     1503.61     1582.84     82.33 o 
  -7  -6  11      236.77      264.55     37.31 o 
  -6  -6  11     4776.15     4874.51    166.05 o 
  -5  -6  11      248.71      285.87     24.31 o 
  -4  -6  11     8562.30     8795.33    203.92 o 
  -3  -6  11      280.89      250.73     25.80 o 
  -2  -6  11     4358.91     4508.20     83.40 o 
  -1  -6  11      886.94      928.35     31.18 o 
   0  -6  11     1719.35     1742.40     38.48 o 
   1  -6  11     7393.50     7453.56    108.88 o 
   2  -6  11     1573.58     1669.67     48.73 o 
   3  -6  11     2093.11     2116.04     56.21 o 
   4  -6  11     1188.18     1140.22     48.12 o 
   5  -6  11      362.47      389.65     40.39 o 
   6  -6  11     5243.47     5445.76    165.61 o 
   7  -6  11      893.58      941.47     56.71 o 
   8  -6  11      536.86      517.47     40.15 o 
   9  -6  11      237.26      237.33     56.28 o 
  10  -6  11        6.34      -29.05     29.05 o 
 -11  -5  11      605.48      654.32     70.38 o 
 -10  -5  11      591.86      607.62     51.78 o 
  -9  -5  11       49.12       52.05     32.14 o 
  -8  -5  11     7893.39     8318.75    257.47 o 
  -7  -5  11      339.00      247.22     43.20 o 
  -6  -5  11      181.08      182.12     29.93 o 
  -5  -5  11     3415.69     3458.46     89.66 o 
  -4  -5  11     2772.06     2662.72     77.52 o 
  -3  -5  11    12022.35    12128.09    262.13 o 
  -2  -5  11     7863.85     7942.09    131.34 o 
  -1  -5  11     2158.81     2245.08     50.96 o 
   0  -5  11      604.03      608.81     25.15 o 
   1  -5  11      871.40      811.86     24.32 o 
   2  -5  11     7245.67     7413.24    139.33 o 
   3  -5  11     7150.85     7619.16    142.89 o 
   4  -5  11      783.18      793.17     34.89 o 
   5  -5  11      470.94      501.87     84.93 o 
   6  -5  11      927.15      828.24     56.75 o 
   7  -5  11     1007.30     1012.19     95.95 o 
   8  -5  11     4720.00     4975.50    234.12 o 
   9  -5  11       17.08       19.21     33.09 o 
  10  -5  11       48.82       36.34     39.13 o 
 -11  -4  11       13.90        3.18     25.85 o 
 -10  -4  11      351.60      346.24     60.45 o 
  -9  -4  11     1641.28     1853.46    107.95 o 
  -8  -4  11     2052.17     2137.22    114.06 o 
  -7  -4  11     1351.42     1268.56     70.65 o 
  -6  -4  11     2148.12     2121.86     90.53 o 
  -5  -4  11      688.46      690.12     30.27 o 
  -4  -4  11     5217.06     5153.30    125.45 o 
  -3  -4  11     7044.28     6986.21    162.61 o 
  -2  -4  11     7204.29     7148.38    134.67 o 
  -1  -4  11     9090.81     9721.68    147.93 o 
   0  -4  11      344.08      335.71     17.91 o 
   1  -4  11      551.82      609.53     26.10 o 
   2  -4  11    17368.69    18080.79    271.73 o 
   3  -4  11      516.73      505.73     28.29 o 
   4  -4  11     9453.88     9693.75    199.19 o 
   5  -4  11      240.15      288.76     34.49 o 
   6  -4  11        9.31       -4.60     15.59 o 
   7  -4  11     5536.74     5492.84    163.88 o 
   8  -4  11      423.14      386.63     36.83 o 
   9  -4  11     3775.32     3909.55    205.87 o 
  10  -4  11       93.89       99.27     45.94 o 
 -11  -3  11      216.94      193.42     39.46 o 
 -10  -3  11      498.73      498.17     94.73 o 
  -9  -3  11      407.42      386.61     39.57 o 
  -8  -3  11      464.95      448.67     41.18 o 
  -7  -3  11     9069.48     8899.18    371.10 o 
  -6  -3  11      892.94      856.74     50.13 o 
  -5  -3  11       99.43      145.01     13.57 o 
  -4  -3  11      981.10     1000.10     37.60 o 
  -3  -3  11       64.13       68.57     14.29 o 
  -2  -3  11    21187.26    22194.81    345.90 o 
  -1  -3  11      331.82      386.47     20.13 o 
   0  -3  11    12933.38    13227.41    179.07 o 
   1  -3  11       48.57       55.17      8.83 o 
   2  -3  11      914.06      969.46     42.60 o 
   3  -3  11     9932.30    10269.63    182.53 o 
   4  -3  11     7224.21     7463.38    159.32 o 
   5  -3  11     2291.02     2395.76    127.43 o 
   6  -3  11      104.13      101.26     22.90 o 
   7  -3  11     1434.74     1390.07     97.18 o 
   8  -3  11     2364.98     2459.22     89.77 o 
   9  -3  11     2115.50     1930.96    133.84 o 
  10  -3  11      641.42      856.71     99.68 o 
 -11  -2  11      434.46      551.98     57.01 o 
 -10  -2  11      749.85      868.57     86.16 o 
  -9  -2  11       70.82       33.58     20.60 o 
  -8  -2  11      920.18      929.84     54.54 o 
  -7  -2  11       85.32       74.52     21.83 o 
  -6  -2  11     1492.82     1483.41     63.14 o 
  -5  -2  11     3027.51     3146.09    100.30 o 
  -4  -2  11      150.07      107.94     15.29 o 
  -3  -2  11      518.31      533.69     30.93 o 
  -2  -2  11       23.43        3.85      9.13 o 
  -1  -2  11     5281.66     5515.44     83.26 o 
   0  -2  11     4291.09     4358.67     70.37 o 
   1  -2  11      126.50      145.72     16.02 o 
   2  -2  11        5.95       -2.45      9.12 o 
   3  -2  11     6432.78     6887.06    131.07 o 
   4  -2  11      406.59      416.81     28.31 o 
   5  -2  11     1011.66     1073.70     57.52 o 
   6  -2  11        5.54       16.25     16.94 o 
   7  -2  11       21.54       16.73     24.48 o 
   8  -2  11      876.46      796.68     82.31 o 
   9  -2  11       33.15       21.60     32.57 o 
  10  -2  11     1360.53     1341.84    110.35 o 
 -11  -1  11        3.41       14.80     22.36 o 
 -10  -1  11       41.01       27.12     24.01 o 
  -9  -1  11       90.36       81.15     21.86 o 
  -8  -1  11     1268.07     1151.68     60.06 o 
  -7  -1  11     1609.98     1698.04    110.90 o 
  -6  -1  11      181.92      230.75     28.63 o 
  -5  -1  11       32.01       23.06     14.54 o 
  -4  -1  11     2592.21     2589.10     67.44 o 
  -3  -1  11        6.14       11.84     10.46 o 
  -2  -1  11     1539.30     1483.26     39.93 o 
  -1  -1  11      302.03      314.31     16.33 o 
   0  -1  11      229.72      244.92     16.67 o 
   1  -1  11      998.63     1022.64     25.82 o 
   2  -1  11       28.94       12.98      9.65 o 
   3  -1  11      319.10      263.74     23.93 o 
   4  -1  11     4179.80     4227.85     88.80 o 
   5  -1  11       77.70       68.30     21.38 o 
   6  -1  11     1572.69     1704.28     75.13 o 
   7  -1  11      195.53      191.97     30.18 o 
   8  -1  11        0.90        9.14     18.44 o 
   9  -1  11     1158.97     1204.27    100.73 o 
  10  -1  11      539.03      441.87    120.81 o 
 -11   0  11      385.32      408.00     46.67 o 
 -10   0  11        1.73        0.08     17.90 o 
  -9   0  11      887.05      956.27     54.70 o 
  -8   0  11      106.95      122.73     24.13 o 
  -7   0  11      201.91      253.18     30.84 o 
  -6   0  11     1241.82     1215.96     57.64 o 
  -5   0  11      589.20      523.03     40.09 o 
  -4   0  11     1170.50     1210.70     42.01 o 
  -3   0  11       11.24       17.35     10.66 o 
  -2   0  11     1651.32     1650.08     40.47 o 
  -1   0  11      361.49      390.30     21.12 o 
   0   0  11      223.53      240.68     18.71 o 
   1   0  11      619.98      624.61     26.46 o 
   2   0  11     1212.65     1263.02     35.39 o 
   3   0  11       20.84       13.28      9.87 o 
   4   0  11        7.21        2.06      9.67 o 
   5   0  11     1096.02     1128.50     49.72 o 
   6   0  11     3269.91     3264.26    221.39 o 
   7   0  11       41.59       28.30     15.97 o 
   8   0  11       81.61       99.57     20.86 o 
   9   0  11        0.90       10.37     23.86 o 
  10   0  11       43.70       61.77     42.03 o 
 -11   1  11      111.13      132.00     32.51 o 
 -10   1  11      467.89      448.22     73.00 o 
  -9   1  11       20.45       50.16     20.59 o 
  -8   1  11      282.80      276.04     32.16 o 
  -7   1  11     2120.49     2090.09     79.96 o 
  -6   1  11      754.08      650.27     46.43 o 
  -5   1  11      953.71      993.07     70.20 o 
  -4   1  11      538.86      514.70     30.29 o 
  -3   1  11      478.82      483.34     34.67 o 
  -2   1  11      983.69      970.25     48.70 o 
  -1   1  11      163.72      170.10     14.37 o 
   0   1  11     1628.33     1621.88     39.19 o 
   1   1  11      787.64      922.66     30.41 o 
   2   1  11      392.33      423.86     24.89 o 
   3   1  11     3756.58     3931.21     87.56 o 
   4   1  11     2774.63     2782.75     61.17 o 
   5   1  11        0.35      -12.65     12.65 o 
   6   1  11      394.56      421.62     35.87 o 
   7   1  11       19.69       26.75     16.83 o 
   8   1  11      486.27      532.69     46.64 o 
   9   1  11      407.91      387.29     67.39 o 
  10   1  11        5.13      -27.14     27.14 o 
 -11   2  11     1994.51     2149.03    112.09 o 
 -10   2  11      587.77      492.76     49.83 o 
  -9   2  11      544.36      556.96     52.10 o 
  -8   2  11      109.92       77.67     43.85 o 
  -7   2  11     1641.75     1547.68     68.71 o 
  -6   2  11     4178.57     4377.72    154.62 o 
  -5   2  11     7084.01     7117.09    178.64 o 
  -4   2  11       76.09      107.58     19.12 o 
  -3   2  11       23.30       21.50     23.56 o 
  -2   2  11     1874.08     1827.06     75.99 o 
  -1   2  11     1298.23     1414.10     41.87 o 
   0   2  11     5552.64     5938.61     98.75 o 
   1   2  11      289.12      272.17     19.40 o 
   2   2  11     1299.24     1241.99     43.41 o 
   3   2  11     1449.57     1489.38     46.47 o 
   4   2  11      411.38      435.76     28.30 o 
   5   2  11     7120.68     7257.05    210.81 o 
   6   2  11      295.84      220.90     35.23 o 
   7   2  11       93.95       93.00     25.78 o 
   8   2  11      118.96      126.67     27.44 o 
   9   2  11        2.21      -29.18     29.18 o 
  10   2  11      606.33      654.45     92.73 o 
 -11   3  11     2321.75     2278.40    120.66 o 
 -10   3  11      322.31      303.04     47.46 o 
  -9   3  11     2858.55     2880.12    145.83 o 
  -8   3  11       75.93       67.50     25.00 o 
  -7   3  11      605.29      674.85     57.59 o 
  -6   3  11     7802.31     7414.00    234.61 o 
  -5   3  11        0.07       -4.99     11.13 o 
  -4   3  11     3180.25     3162.55     91.12 o 
  -3   3  11       86.65       72.20     19.14 o 
  -2   3  11      757.09      789.01     30.31 o 
  -1   3  11     5053.91     5241.55     87.52 o 
   0   3  11     1000.21     1010.12     31.75 o 
   1   3  11     6073.86     6230.34    103.87 o 
   2   3  11     1508.75     1423.19     42.73 o 
   3   3  11      150.16      155.42     18.92 o 
   4   3  11     5745.78     5868.17    119.42 o 
   5   3  11      846.82      813.78     61.15 o 
   6   3  11     1602.03     1787.02     83.44 o 
   7   3  11      300.92      303.44     39.27 o 
   8   3  11      150.76      148.58     30.07 o 
   9   3  11      344.28      297.53     31.79 o 
 -10   4  11     3239.57     3362.29    162.89 o 
  -9   4  11      233.89      292.07     42.10 o 
  -8   4  11      564.02      626.02    155.03 o 
  -7   4  11        0.76        4.51     19.75 o 
  -6   4  11      434.11      437.25     48.17 o 
  -5   4  11     7885.05     7881.03    183.19 o 
  -4   4  11      915.48      854.93     43.93 o 
  -3   4  11     3573.89     3515.03    102.14 o 
  -2   4  11      269.15      283.45     20.74 o 
  -1   4  11     3233.72     3339.08     65.96 o 
   0   4  11     6664.82     6979.82    113.72 o 
   1   4  11     8380.02     8688.27    149.72 o 
   2   4  11     1378.28     1412.52     43.56 o 
   3   4  11      710.85      715.78     37.47 o 
   4   4  11     1631.90     1747.22     55.21 o 
   5   4  11     1302.75     1443.59     75.23 o 
   6   4  11     3639.39     3756.87    135.32 o 
   7   4  11      103.21      108.15     41.17 o 
   8   4  11      991.41     1061.09     88.84 o 
   9   4  11      531.70      550.20     44.28 o 
 -10   5  11      425.48      550.80     67.95 o 
  -9   5  11     1515.37     1468.92     88.54 o 
  -8   5  11     3741.97     3477.91    144.03 o 
  -7   5  11      242.68      212.64     38.05 o 
  -6   5  11      299.16      264.38    116.04 o 
  -5   5  11     2481.63     2533.06     79.37 o 
  -4   5  11     1520.17     1540.43    121.15 o 
  -3   5  11     8125.66     8176.04    312.65 o 
  -2   5  11      141.52      140.33     20.64 o 
  -1   5  11      997.09     1000.54     49.93 o 
   0   5  11     6361.74     6654.39    121.26 o 
   1   5  11      114.42      111.42     17.54 o 
   2   5  11     8209.68     8376.10    148.63 o 
   3   5  11     1142.07     1176.40     43.28 o 
   4   5  11     1221.73     1154.01     45.71 o 
   5   5  11     1140.92     1103.92     75.78 o 
   6   5  11      317.63      274.59     40.21 o 
   7   5  11     2908.85     2796.95    171.25 o 
   8   5  11      167.15      108.78     30.82 o 
   9   5  11      866.68      914.28     58.69 o 
 -10   6  11      247.46      194.04     47.82 o 
  -9   6  11      866.53      618.05     74.58 o 
  -8   6  11       61.10       53.43     36.04 o 
  -7   6  11     3471.74     3133.51    135.68 o 
  -6   6  11      215.55      174.11     42.93 o 
  -5   6  11       46.17       16.79     15.65 o 
  -4   6  11     2333.23     2407.91    103.69 o 
  -3   6  11      476.64      542.75     42.84 o 
  -2   6  11     2907.14     2831.63     70.79 o 
  -1   6  11      301.29      337.27     21.29 o 
   0   6  11       14.45       -0.08     12.94 o 
   1   6  11     1539.22     1523.83     47.78 o 
   2   6  11     1644.39     1765.50     53.06 o 
   3   6  11     3147.72     3131.28     75.31 o 
   4   6  11      992.06     1030.54     45.95 o 
   5   6  11       63.41       74.48     29.44 o 
   6   6  11      570.86      721.42     63.97 o 
   7   6  11      874.35      608.08     58.10 o 
   8   6  11       98.19      114.84     33.55 o 
  -8   7  11     1790.63     1818.76    105.76 o 
  -7   7  11      284.55      320.73     49.32 o 
  -6   7  11      184.18      249.14     43.67 o 
  -5   7  11       15.46       16.48     16.92 o 
  -4   7  11      135.27       99.84     23.70 o 
  -3   7  11     1473.32     1488.81     67.24 o 
  -2   7  11     1518.27     1504.56     47.57 o 
  -1   7  11        4.27       -3.19     11.44 o 
   0   7  11        0.13        2.21     12.24 o 
   1   7  11      211.17      253.85     25.64 o 
   2   7  11     1757.29     1712.62     53.77 o 
   3   7  11     4449.98     4734.83    100.99 o 
   4   7  11      276.13      251.77     43.65 o 
   5   7  11      432.40      412.61     50.98 o 
   6   7  11      431.82      450.46     72.59 o 
   7   7  11       23.89       32.55     36.88 o 
   8   7  11     2026.96     2307.00    106.31 o 
  -9   8  11      306.67      231.13     54.92 o 
  -8   8  11       30.95       42.16     36.27 o 
  -7   8  11       88.12       87.27     35.61 o 
  -6   8  11      631.03      710.61    142.00 o 
  -5   8  11       99.02      114.70     24.16 o 
  -4   8  11      116.97      108.23     24.91 o 
  -3   8  11      294.98      268.27     34.84 o 
  -2   8  11       43.25       33.79     22.74 o 
  -1   8  11     1053.80     1103.27     56.77 o 
   0   8  11      611.61      599.76     34.01 o 
   1   8  11      152.82      158.38     21.44 o 
   2   8  11      332.98      239.92     28.75 o 
   3   8  11        0.21      -14.09     15.62 o 
   4   8  11      415.92      408.98     33.85 o 
   5   8  11      585.98      532.38     59.19 o 
   6   8  11        2.04       23.05     36.97 o 
   7   8  11      121.55       47.86     43.50 o 
  -8   9  11      933.52      797.73     96.39 o 
  -7   9  11        3.82       11.48     32.94 o 
  -6   9  11       70.00       57.31     33.74 o 
  -5   9  11      305.98      292.92     35.65 o 
  -4   9  11      135.20      132.98     28.74 o 
  -3   9  11     1136.66     1226.23    131.14 o 
  -2   9  11      242.52      267.93     37.15 o 
  -1   9  11      140.91      136.86     25.20 o 
   0   9  11      343.16      334.91     29.99 o 
   1   9  11      201.28      192.54     32.21 o 
   2   9  11     1532.62     1421.88     94.73 o 
   3   9  11      129.59      116.67     22.82 o 
   4   9  11       18.69       26.42     20.04 o 
   5   9  11       29.43       12.21     30.87 o 
   6   9  11       52.05      114.12     51.09 o 
   7   9  11      178.53      102.06     46.84 o 
  -7  10  11     1064.87      948.69    107.74 o 
  -6  10  11       63.10       66.49     20.72 o 
  -5  10  11      116.75      123.32     28.96 o 
  -4  10  11      985.61     1024.51     66.85 o 
  -3  10  11     1230.17     1293.91     76.84 o 
  -2  10  11      257.09      329.64     53.63 o 
  -1  10  11      985.17      959.80     48.89 o 
   0  10  11       92.51       83.82     20.63 o 
   1  10  11      936.57      984.21     52.41 o 
   2  10  11      266.83      190.47     28.74 o 
   3  10  11      143.21      120.41     23.98 o 
   4  10  11      622.88      650.24     42.97 o 
   5  10  11       10.91       79.11     84.89 o 
   6  10  11      146.46      102.44     50.57 o 
  -7  11  11      976.87     1106.08    122.01 o 
  -6  11  11      315.58      271.96     38.38 o 
  -5  11  11       17.40       11.63     24.55 o 
  -4  11  11     1324.75     1321.33     81.15 o 
  -3  11  11      449.55      480.16     63.20 o 
  -2  11  11     2379.72     2473.43    127.89 o 
  -1  11  11        4.09       24.44     20.23 o 
   0  11  11     1317.07     1311.54     50.28 o 
   1  11  11       17.17       12.98     21.21 o 
   2  11  11      158.66      159.84     28.72 o 
   3  11  11      954.25      858.81     61.18 o 
   4  11  11       44.95       71.96     26.58 o 
   5  11  11       90.59       65.88     83.64 o 
  -5  12  11        5.32       18.72     26.93 o 
  -4  12  11       91.43      104.75     44.40 o 
  -3  12  11     1745.51     1766.01    128.59 o 
  -2  12  11       18.61       -0.87     34.80 o 
  -1  12  11     4117.54     4317.75    180.45 o 
   0  12  11     1194.45     1349.99     67.84 o 
   1  12  11      886.29     1009.13     73.14 o 
   2  12  11      372.78      299.75     65.97 o 
   3  12  11      660.57      663.43    118.01 o 
   4  12  11      810.39      758.29     75.77 o 
  -4  13  11      629.36      643.09     88.25 o 
  -3  13  11       79.92       85.89     49.07 o 
  -2  13  11      695.80      658.32     96.77 o 
  -1  13  11     2758.98     2760.90    124.76 o 
   0  13  11      859.45      812.45     56.76 o 
   1  13  11     1138.88     1144.70     79.31 o 
   2  13  11      204.24      200.94     41.40 o 
   0 -20  12      352.32      319.12     69.76 o 
  -3 -19  12       11.21       -0.31     27.77 o 
  -2 -19  12     1443.18     1470.36     70.52 o 
  -1 -19  12      351.06      269.98     45.14 o 
   0 -19  12      525.34      507.58     55.90 o 
   1 -19  12      239.18      226.78     42.67 o 
   2 -19  12      862.18      782.37     54.99 o 
   3 -19  12      782.21      709.47    140.29 o 
  -5 -18  12      199.04      185.66     61.08 o 
  -4 -18  12        0.19      -28.62     41.15 o 
  -3 -18  12      426.33      326.30     43.09 o 
  -2 -18  12     1218.44     1264.07     59.61 o 
  -1 -18  12       27.53       22.20     26.46 o 
   0 -18  12      847.01      609.01     68.70 o 
   1 -18  12       35.01       19.58     29.21 o 
   2 -18  12      130.72      106.94     28.21 o 
   3 -18  12     1066.79     1049.89     85.76 o 
   4 -18  12       80.35      109.23     38.72 o 
   5 -18  12      734.63      782.03     72.61 o 
  -6 -17  12      982.12      764.58     89.14 o 
  -5 -17  12      426.69      441.04     77.46 o 
  -4 -17  12       53.57       61.96     43.25 o 
  -3 -17  12       56.76       21.21     34.72 o 
  -2 -17  12       45.56       31.78     31.54 o 
  -1 -17  12     1123.73     1117.72     85.93 o 
   0 -17  12      298.03      323.38     44.86 o 
   1 -17  12      194.39      175.35     37.30 o 
   2 -17  12       10.49       48.56     23.97 o 
   3 -17  12       20.69      -12.70     22.82 o 
   4 -17  12     1244.75     1350.08     94.58 o 
   5 -17  12     1007.32      964.07    110.43 o 
   6 -17  12        2.92       51.06     41.35 o 
  -7 -16  12       36.06       58.95     28.36 o 
  -6 -16  12        8.03       -0.70     30.79 o 
  -5 -16  12       91.94       87.95     73.86 o 
  -4 -16  12      758.13      703.21    285.42 o 
  -3 -16  12     1022.70     1046.96     91.25 o 
  -2 -16  12      232.35      251.47     39.21 o 
  -1 -16  12      461.13      426.54     38.12 o 
   0 -16  12       21.15       11.99     26.41 o 
   1 -16  12      351.11      316.59     43.61 o 
   2 -16  12      238.36      232.82     32.70 o 
   3 -16  12      608.53      585.99     43.66 o 
   4 -16  12      363.17      338.48     50.99 o 
   5 -16  12      132.80      142.70     51.54 o 
   6 -16  12      582.54      541.66     78.15 o 
  -7 -15  12     1960.15     1982.11     85.31 o 
  -6 -15  12      504.01      588.71     57.71 o 
  -5 -15  12       19.74       -2.72     21.61 o 
  -4 -15  12      258.81      295.38     40.15 o 
  -3 -15  12       27.46       45.26     32.80 o 
  -2 -15  12     2845.05     2823.66     72.98 o 
  -1 -15  12      728.54      836.61     49.27 o 
   0 -15  12      360.69      308.78     41.77 o 
   1 -15  12        0.22      -22.13     22.13 o 
   2 -15  12      328.96      374.44     37.33 o 
   3 -15  12      528.61      570.46     43.12 o 
   4 -15  12     2390.81     2572.05    115.31 o 
   5 -15  12      122.09      141.75     53.02 o 
   6 -15  12       14.18       23.34     35.24 o 
   7 -15  12        7.63       -4.81     26.86 o 
  -8 -14  12      534.88      536.42     87.33 o 
  -7 -14  12     2202.66     2162.23     84.16 o 
  -6 -14  12      609.48      670.12     53.19 o 
  -5 -14  12     1947.47     2194.93     90.03 o 
  -4 -14  12       82.50       72.20     25.84 o 
  -3 -14  12      121.84      198.34     36.07 o 
  -2 -14  12     1948.04     2055.75     59.04 o 
  -1 -14  12      233.24      217.25     27.42 o 
   0 -14  12     1968.69     2092.78     82.02 o 
   1 -14  12      269.30      337.94     77.56 o 
   2 -14  12       17.55       20.77     21.02 o 
   3 -14  12     2486.41     2429.53     80.07 o
[truncated: 199,802 more chars]
